# Supplementary material for: Differential Metabolomics and Network Pharmacology Analysis of Silkworm Biotransformation between Mulberry Leaves and Silkworm Droppings
Source: Evid Based Complement Alternat Med. 2021 Jun 29;2021:8819538. doi: 10.1155/2021/8819538 (PMC8263261; doi:10.1155/2021/8819538)
Supplement: Supplementary Materials — Table S1: total fat and fatty acid content in mulberry leaves and silkworm droppings. Table S2: the crude protein and amino acids content in mulberry leaves and silkworm droppings. Table S3: the components were identified in mulberry leaves and silkworm droppings by UHPLC/Q-TOF MS. Table S4: the differentiated compounds were found between mulberry leaves and silkworm droppings (VIP>1 and P value < 0.05). Figure S1: the ion flow diagram of sample was extracted by NEG (A) and POS (B) mode. Figure S2: the score scatter plot of PCA, PLS-DA, and t-SNE model for mulberry leaves and silkworm droppings. (A) The score scatter plot of PCA model for mulberry leaves and silkworm droppings. (B) The score scatter plot of PLS-DA model for mulberry leaves and silkworm droppings. (C) The score scatter plot of t-SNE model for mulberry leaves and silkworm droppings. [file 8819538.f1.zip › 8819538.f1/Table 1S Fat and fatty acid.txt]

Fatty acid Content
Fatty acid	C14:0	C14:1	C15:0	C15:1	C16:0	C16:1	C17:0	C17:1	C18:0	C18:1	C18:2	C18:3	C20:0	C20:1	C20:2	C20:3	C20:4	C22:0	C24:0	Grand Total
Silkworm dropping-1	0.85		1.40	0.40	19.77	0.31			4.46	19.62	31.18	16.34	3.16	0.50				0.88	1.13	100.00
Silkworm dropping-2	0.92	0.34	2.02	0.54	19.00	1.21			3.84	18.72	34.57	13.00	2.43	1.30				1.01	1.10	100.00
Silkworm dropping-3	6.90		0.93		31.70	5.10	0.55	0.75		30.85	14.06	2.43	2.58	2.11	1.10		0.33		0.63	100.00
Silkworm dropping-4	1.97	1.62	6.58	1.98	23.97	4.13	1.80	1.52	4.04	13.92	14.49	9.02	8.69				0.83	1.47	3.95	100.00
Silkworm dropping-5	1.84	0.74	3.02	0.79	28.45	4.70	0.91		3.98	24.17	19.51	4.67	4.48	1.16					1.59	100.00
Silkworm dropping-6	1.68	0.96	5.09	1.73	27.12	2.90	4.17	1.17	4.79	18.33	11.57	7.20	7.36				1.08		4.84	100.00
Mulberry leaves-1	0.80				22.15	4.05	0.63		3.49	6.17	13.88	42.10	4.50			0.54		1.08	0.60	100.00
Mulberry leaves-2	2.34				22.01	3.58	0.53	0.49	5.93	12.72	14.00	32.64	3.89	0.77		0.42		0.68		100.00
Mulberry leaves-3	0.82				22.81	2.73			3.53	4.03	14.28	46.20	4.25					0.87	0.48	100.00
Mulberry leaves-4	0.83				22.47	2.83	0.53		3.63	4.11	13.86	45.83	4.58					0.85	0.46	100.00
Mulberry leaves-5	0.86				22.92	3.25	0.66	0.48	3.52	5.62	13.80	44.39	3.75					0.75		100.00
Mulberry leaves-6	0.73				21.11	2.92	0.49	0.40	3.74	9.35	19.15	37.99	2.08	1.33				0.71		100.00
Crude Fat Content
	crude fat
Silkworm dropping-1	4.67%
Silkworm dropping-2	5.80%
Silkworm dropping-3	6.50%
Silkworm dropping-4	6.20%
Silkworm dropping-5	5.99%
Silkworm dropping-6	7.07%
Mulberry leaves-1	6.09%
Mulberry leaves-2	6.24%
Mulberry leaves-3	5.74%
Mulberry leaves-4	6.31%
Mulberry leaves-5	6.37%
Mulberry leaves-6	5.92%
