# Supplementary material for: Differential Metabolomics and Network Pharmacology Analysis of Silkworm Biotransformation between Mulberry Leaves and Silkworm Droppings
Source: Evid Based Complement Alternat Med. 2021 Jun 29;2021:8819538. doi: 10.1155/2021/8819538 (PMC8263261; doi:10.1155/2021/8819538)
Supplement: Supplementary Materials — Table S1: total fat and fatty acid content in mulberry leaves and silkworm droppings. Table S2: the crude protein and amino acids content in mulberry leaves and silkworm droppings. Table S3: the components were identified in mulberry leaves and silkworm droppings by UHPLC/Q-TOF MS. Table S4: the differentiated compounds were found between mulberry leaves and silkworm droppings (VIP>1 and P value < 0.05). Figure S1: the ion flow diagram of sample was extracted by NEG (A) and POS (B) mode. Figure S2: the score scatter plot of PCA, PLS-DA, and t-SNE model for mulberry leaves and silkworm droppings. (A) The score scatter plot of PCA model for mulberry leaves and silkworm droppings. (B) The score scatter plot of PLS-DA model for mulberry leaves and silkworm droppings. (C) The score scatter plot of t-SNE model for mulberry leaves and silkworm droppings. [file 8819538.f1.zip › 8819538.f1/Table 2S protein and amino acid.txt]

samples	Total_amino_acid	Crude_Protein
Silkworm dropping-1	7.356783739	10.6
Silkworm dropping-2	7.935753852	10.3
Silkworm dropping-3	8.423089289	10.3
Silkworm dropping-4	7.507066809	10.3
Silkworm dropping-5	7.568011554	9.48
Silkworm dropping-6	5.792294933	10.3
Mulberry leaves-1	15.56435877	21.8
Mulberry leaves-2	18.5306588	21.3
Mulberry leaves-3	22.69176665	22
Mulberry leaves-4	16.57738055	21.9
Mulberry leaves-5	22.00766946	22
Mulberry leaves-6	18.9375644	21.1
Sample	Ala	Ser	Leu	Asn	Ile	Gly	Met	Arg	His	Val	Cys	Pro	Thr	Phe	Glu	Lys	Tyr
Mulberry leaves-1	1.059773861	0.731305961	0.233235521	1.611511859	0.464767792	0.975408526	0.724490913	0.471426443	0.105902866	0.768239017	3.803273521	0.495709961	1.343879192	0.866989607	1.791868496	0.106786605	0.009788626
Mulberry leaves-2	1.258363071	0.92679694	0.228779218	2.071654804	0.485660375	1.193554207	0.642776306	0.447897137	0.099317309	0.818146639	4.824289992	0.534990446	1.771470776	0.887527017	2.238790108	0.093171414	0.007473037
Mulberry leaves-3	1.390200243	1.143794446	0.21447214	3.179414665	0.572579664	1.246969643	0.488589972	0.867222975	0.162087747	0.924965867	5.71415025	0.573666973	2.170602757	0.997209875	3.018184597	0.017603073	0.010051761
Mulberry leaves-4	0.892022425	0.757937091	0.148766803	2.163368689	0.449467048	0.768059119	0.02497464	0.989071164	0.088460041	0.624708081	4.492934471	0.93494987	1.480457385	0.668488589	1.977690863	0.106867169	0.009157102
Mulberry leaves-5	1.290110068	1.279134355	0.227941567	2.679034501	0.470912669	1.282014	0.700044438	0.770584756	0.09525325	0.837196124	5.24830186	0.706723517	2.424507057	0.842197436	3.046064923	0.098649716	0.008999221
Mulberry leaves-6	1.145884749	0.93965045	0.219397528	2.465934593	0.45662583	1.035179833	0.60889832	0.836130678	0.063808701	0.797473041	4.728553657	0.581820403	1.965526206	0.804068221	2.272804105	0.008177171	0.007630918
Silkworm dropping-1	0.023715537	0.398794876	0.276793369	0.887017129	0.135340922	0.02006888	0.21503844	0.794927301	0.590267568	0.340048541	1.090089689	1.053868388	0.308451873	0.18532762	0.86261726	0.167732714	0.006683632
Silkworm dropping-2	0.22116822	0.229346958	0.263055894	0.378769352	0.086028282	0.322321018	0.437584363	0.644534905	0.024414022	2.660499182	0.869326995	0.70337852	0.379461373	0.125883684	0.465740831	0.056877664	0.06736259
Silkworm dropping-3	0.197717873	0.208764539	0.17600721	0.488466351	0.073400559	0.259241175	0.723057324	0.676467534	0.016849532	2.598072361	0.666304364	1.102943049	0.375555153	0.117578715	0.430611622	0.251478226	0.060573704
Silkworm dropping-4	0.023980727	0.345616625	0.32209353	0.637051835	0.149597037	0.043359229	0.513602338	1.184001174	0.599077975	0.246898926	1.992496447	0.061743068	0.254043809	0.21842476	0.725027855	0.182999453	0.007052021
Silkworm dropping-5	0.195065976	0.207504391	0.16307388	0.50555031	0.075121125	0.288060261	0.404762706	0.721005148	0.021655208	2.440736468	0.743304098	0.698686233	0.330633623	0.108987369	0.460582971	0.142234441	0.061047347
Silkworm dropping-6	0.289814472	0.309408369	0.344609587	0.592318838	0.119118446	0.433635826	0.357341071	0.935289894	0.040788919	0.190088826	0.073406413	0.8436361	0.502507303	0.00625941	0.623682873	0.120442079	0.009946507
