# Supplementary material for: Differential Metabolomics and Network Pharmacology Analysis of Silkworm Biotransformation between Mulberry Leaves and Silkworm Droppings
Source: Evid Based Complement Alternat Med. 2021 Jun 29;2021:8819538. doi: 10.1155/2021/8819538 (PMC8263261; doi:10.1155/2021/8819538)
Supplement: Supplementary Materials — Table S1: total fat and fatty acid content in mulberry leaves and silkworm droppings. Table S2: the crude protein and amino acids content in mulberry leaves and silkworm droppings. Table S3: the components were identified in mulberry leaves and silkworm droppings by UHPLC/Q-TOF MS. Table S4: the differentiated compounds were found between mulberry leaves and silkworm droppings (VIP>1 and P value < 0.05). Figure S1: the ion flow diagram of sample was extracted by NEG (A) and POS (B) mode. Figure S2: the score scatter plot of PCA, PLS-DA, and t-SNE model for mulberry leaves and silkworm droppings. (A) The score scatter plot of PCA model for mulberry leaves and silkworm droppings. (B) The score scatter plot of PLS-DA model for mulberry leaves and silkworm droppings. (C) The score scatter plot of t-SNE model for mulberry leaves and silkworm droppings. [file 8819538.f1.zip › 8819538.f1/Table 3S.txt]

peaksGroup_ref	AnnoScore	CompoundName	KEGG	HMDB	Class	Polarity	PrecursorMz_dda	RT	Q1	Q3	qc-01	qc-02	qc-03	qc-04	C-1	C-2	C-3	C-4	C-5	C-6	S-1	S-2	S-3	S-4	S-5	S-6
F5_P345.2040_1_1_F5.S3563	0.911632999	(-)-11-nor-9-carboxy-��9-THC	NA	NA	NA	pos	345.2044067	9.53	345.2	107.1	2006608.15	2177583.05	1471334.54	2215061.27	939550.32	811141.98	622356.58	621151.66	577195.30	851205.99	396053.84	290288.52	283349.32	294648.08	331673.95	299803.70
F5_P151.1120_1_3_F4.S2510	0.931253993	(-)-Isopiperitenone	NA	NA	NA	pos	151.1118568	5.65	151.1	81.1	5847168.12	5852573.11	2231068.75	3941179.99	1111014.40	1195611.53	878998.64	2835461.01	1343492.82	867447.18	3891677.61	2231573.13	2492474.60	2149690.52	2454539.73	2112701.50
F5_P271.2420_1_3_F4.S4574	0.908838909	(-)-Malyngolide	NA	NA	NA	pos	271.2421152	10.54	271.2	81.1	4833656.56	4602114.40	4438399.15	4479328.04	1587665.96	1425004.68	552762.62	616142.97	1541173.76	565037.31	3075158.47	3112654.79	2877173.80	2240315.05	2808278.05	3511532.87
F2_P253.1440_0_3_F1.S3174	0.996233878	(-)-trans-C75	NA	NA	NA	neg	253.144455	8.39	253.1	209.2	386758.16	374202.83	258463.55	372875.65	134617.23	176282.57	195924.92	178653.98	143137.27	105889.75	56203.81	60466.37	60575.62	57718.18	54335.64	69086.43
F3_P327.2170_1_3_F5.S2108	0.909743391	(��)10-HDoHE	NA	NA	NA	pos	327.2174988	6.12	327.2	137.1	2637489.07	2875202.62	2983878.67	3295364.78	NA	NA	NA	NA	NA	NA	2400174.63	2367723.22	2442321.89	2255977.37	2741152.50	2403461.97
F3_P505.3530_1_1_F5.S3668	0.901160803	(1alpha,2alpha,3beta,5xi,9xi,18xi)-1,2,3,19-Tetrahydroxyurs-12-en-28-oic acid	NA	NA	NA	pos	505.353281	9.08	505.4	259.2	21419908.09	20916414.72	18659163.89	20989749.20	126986.57	97391.04	105165.41	NA	126662.00	80639.11	12863577.68	13361532.78	13647768.62	12592616.15	12935963.37	12839475.82
F3_P355.1030_1_2_F5.S1721	0.992334077	(1R,3R,4S,5R)-3-[(E)-3-(3,4-dihydroxyphenyl)prop-2-enoyl]oxy-1,4,5-trihydroxycyclohexane-1-carboxylic acid	NA	NA	NA	pos	355.1032104	5.28	355.1	163	99880527.99	87710623.84	87277154.06	85245987.21	4665263.25	2640521.34	3850528.11	3558851.63	3267654.50	2783078.87	102451673.65	137568874.74	114489466.77	103974054.51	125865117.14	92129171.41
F3_P217.1590_1_4_F4.S3683	0.916045344	(1R,4Z,9S)-4-(Hydroxymethyl)-11,11-dimethyl-8-methylenebicyclo[7.2.0]undec-4-en-3-one	NA	NA	NA	pos	217.1588702	8.54	217.2	91	66852461.95	76111419.28	65632187.55	62172823.36	38212130.78	34612518.61	39499638.30	35462934.16	32835903.45	31876109.24	11351994.13	11816680.12	11628157.13	10279419.42	11662676.62	10819787.21
F4_P339.1080_1_4_F5.S1900	0.993109113	(1S,3R,4R,5R)-1,3,4-trihydroxy-5-[(E)-3-(4-hydroxyphenyl)prop-2-enoyl]oxycyclohexane-1-carboxylic acid	NA	NA	NA	pos	339.108429	6.52	339.1	147.1	5308021.79	5283980.07	5051663.96	4395451.99	772580.78	749450.72	359961.57	1095645.93	574658.41	395441.89	2711416.71	2458562.19	3001391.34	2035579.30	2680557.01	2469173.56
F3_P169.1220_1_1_F4.S0116	0.957566054	(1S,4R)-1-Hydroxy-2-oxolimonene	NA	NA	NA	pos	169.1224721	0.72	169.1	65	48349.54	41128.35	47114.35	45989.42	23901.46	22498.43	18784.39	22481.85	18425.63	17910.52	28472.90	34872.19	35707.77	34667.07	33214.82	32497.53
F4_P325.2170_1_4_F5.S3545	0.956221574	(2E,4E)-12-hydroxy-13-(hydroxymethyl)-3,5,7-trimethyltetradeca-2,4-dienedioic acid	NA	NA	NA	pos	325.2167225	9.53	325.2	91.1	1997559.11	1689867.04	1681117.50	1669064.18	486337.07	524794.40	561374.94	546291.21	882442.44	372130.83	876986.96	852439.63	866225.35	726787.61	705962.95	762714.86
F5_P127.1120_1_3_F4.S0240	0.917176237	(2E,4E)-2,4-Octadien-1-ol		HMDB0040151	Fatty Acyls	pos	127.1119919	1.42	127.1	109	10586218.48	10832956.84	10627591.58	10650890.92	155365.62	136580.75	363875.31	142179.20	NA	167547.38	2246920.48	2336082.13	1988274.56	2001164.62	2270556.81	1879563.01
F5_P600.2680_1_1_F6.S1569	0.986800362	(2R,3R,4S,5S,6R)-2-[[6-hydroxy-4-(4-hydroxy-3,5-dimethoxyphenyl)-3-(hydroxymethyl)-5,7-dimethoxy-1,2,3,4-tetrahydronaphthalen-2-yl]methoxy]-6-(hydroxymethyl)oxane-3,4,5-triol	NA	NA	NA	pos	600.2684372	6.53	600.3	249.1	NA	68452.93	132674.74	72359.17	NA	NA	NA	NA	NA	NA	NA	118602.10	NA	57916.50	NA	NA
F5_P540.2460_1_1_F5.S2056	0.98287778	(2R,3R,4S,5S,6R)-2-[[7-hydroxy-1-(4-hydroxy-3-methoxyphenyl)-3-(hydroxymethyl)-6-methoxy-1,2,3,4-tetrahydronaphthalen-2-yl]methoxy]-6-(hydroxymethyl)oxane-3,4,5-triol	NA	NA	NA	pos	540.2460901	5.3	540.2	219.1	197869.85	262381.26	187031.13	219600.75	NA	15634.23	NA	14435.57	NA	NA	118273.75	111723.60	135354.31	79462.29	113834.91	84753.44
F5_P496.2050_1_2_F5.S1769	0.980633121	(2R,3S,4S,5R,6S)-2-[(3,4,5-trihydroxyoxan-2-yl)oxymethyl]-6-(3,4,5-trimethoxyphenoxy)oxane-3,4,5-triol	NA	NA	NA	pos	496.20456	5.11	496.2	185.1	NA	183553.63	156037.76	248929.27	NA	NA	NA	14758.37	NA	14932.17	77320.55	91360.36	71366.96	92973.29	53280.89	72173.47
F3_P730.2960_1_3_F6.S1427	0.915778095	(2R,3S,4S,5R,6S)-5-[(2S,3R,4R)-3,4-dihydroxy-4-(hydroxymethyl)oxolan-2-yl]oxy-6-[4-[(3R,6S)-3-(4-hydroxy-3,5-dimethoxyphenyl)-1,3,3a,4,6,6a-hexahydrofuro[3,4-c]furan-6-yl]-2,6-dimethoxyphenoxy]-2-(hydroxymethyl)oxane-3,4-diol	NA	NA	NA	pos	730.2955098	5.98	730.3	265.1	60434.80	52641.24	NA	45798.77	NA	NA	NA	NA	NA	NA	NA	40586.55	NA	20395.13	NA	NA
F4_P190.1080_1_3_F4.S1506	0.948313484	(2S)-2-{[1-(R)-Carboxyethyl]amino}pentanoate	NA	NA	NA	pos	190.1075486	3.9	190.1	144.1	11517619.18	19815470.48	21240306.34	21174643.47	2477262.81	2847853.20	4023664.69	4223192.01	2527702.43	2509398.51	4849429.56	7875944.23	7694264.78	6901485.40	4144214.26	7397795.28
F1_P579.2100_0_2_F2.S2145	0.975368133	(2S,3R,4S,5S,6R)-2-[4-[(3S,3aR,6S,6aR)-3-(4-hydroxy-3,5-dimethoxyphenyl)-1,3,3a,4,6,6a-hexahydrofuro[3,4-c]furan-6-yl]-2,6-dimethoxyphenoxy]-6-(hydroxymethyl)oxane-3,4,5-triol	NA	NA	NA	neg	579.2097816	6.24	579.2	417.1	3791316.73	5479733.82	4302114.00	5408985.60	1113406.11	1564251.26	828400.07	842063.72	2217254.60	2255752.55	4402404.32	6502875.01	2875270.71	3443912.05	3817684.99	3363088.85
F3_P435.2750_1_3_F5.S3453	0.971748187	(2Z)-2-[(E)-11-hydroxy-6-(hydroxymethyl)-2,4,8,10-tetramethyldodec-2-enylidene]-4-methylpentanedioic acid	NA	NA	NA	pos	435.2750738	10.1	435.3	147.1	318367.66	335818.85	NA	NA	NA	NA	NA	NA	NA	NA	NA	247700.19	NA	155211.64	NA	196359.62
F3_P397.3110_1_5_F5.S4363	0.911412501	(2Z)-2-[(E)-6-(hydroxymethyl)-2,4,8,10-tetramethyldodec-2-enylidene]-4-methylpentanedioic acid	NA	NA	NA	pos	397.3108177	11.84	397.3	81.1	360938.60	545159.14	556720.03	544604.38	845722.63	727868.03	880973.44	884678.91	588275.87	715318.78	460951.24	467166.31	287204.90	311931.72	285438.03	274157.71
F4_P194.0810_1_2_F4.S1975	0.935713642	(3-Arylcarbonyl)-alanine	NA	NA	NA	pos	194.0813431	4.17	194.1	148.1	5511047.26	13570224.40	13631623.76	5014337.79	1545996.40	1647487.81	1719068.33	1846951.52	1296366.78	1257285.95	2936457.75	10107032.75	7608134.52	3865225.86	3010505.77	3058708.98
F3_P345.1830_1_1_F5.S4264	0.912140655	(3R,3'R,3a'R,5S,6a'S,8'R,10'R,10a'R)-5-(3-Furyl)-3',10'-dihydroxy-8'-methyldecahydro-8'H-spiro[furan-3,7'-naphtho[1,8a-c]furan]-2-one	NA	NA	NA	pos	345.183271	10.89	345.2	105.1	836785.88	1187607.66	2881780.31	1213916.70	543542.42	596532.49	632768.26	517199.67	418408.12	625420.76	NA	NA	NA	NA	NA	NA
F4_P333.2430_1_4_F5.S3503	0.968377265	(3R,4R,5R)-3-[(11E)-11,15-Hexadecadien-9-yn-1-yl]-4-hydroxy-5-methyldihydro-2(3H)-furanone	NA	NA	NA	pos	333.2429504	9.64	333.2	105.1	5090456.85	4207252.74	4004315.13	5134021.74	1763176.42	1669712.38	1895230.17	1642806.37	1513070.72	1444650.07	1983249.31	2207576.20	2544693.34	2149324.55	2014677.52	2188158.27
F5_P499.1250_1_1_F5.S2172	0.993747881	(3R,5R)-3,5-bis[[(E)-3-(3,4-dihydroxyphenyl)prop-2-enoyl]oxy]-1,4-dihydroxycyclohexane-1-carboxylic acid	NA	NA	NA	pos	499.1249361	6.27	499.1	163	11898122.32	12650084.56	12727832.31	12582080.03	425471.45	359360.35	417236.95	470605.27	516121.59	313590.27	15585939.08	15384854.63	14630167.01	13935977.44	12821490.38	14056572.57
F4_P225.1240_1_5_F4.S2243	0.947393704	(3Z)-3-Butylidene-6,7-dihydroxy-4,5,6,7-tetrahydro-2-benzofuran-1(3H)-one	NA	NA	NA	pos	225.1235493	5.19	225.1	207.1	1415166.45	1397262.79	1623470.04	1530290.56	1262290.07	1068346.56	1200970.79	1218419.61	1294715.87	1355345.63	NA	NA	NA	NA	969187.16	NA
F4_P329.2330_1_2_F5.S2257	0.975593926	(4E,7E,10Z,13E,16E,19E)-docosa-4,7,10,13,16,19-hexaenoic acid	NA	NA	NA	pos	329.2329102	6.47	329.2	67.1	116987.19	242009.97	242273.74	170511.69	41330.22	75716.02	82764.74	NA	NA	84268.55	80688.72	62928.35	96103.01	89009.78	70972.66	51519.24
F4_P217.1220_1_1_F4.S2719	0.922540543	(4S,5S,6E,8S,10R)-4,5,8-Trihydroxy-10-methyl-3,4,5,8,9,10-hexahydro-2H-oxecin-2-one	NA	NA	NA	pos	217.1224518	6.01	217.1	81.1	5722236.29	5874094.43	5696283.02	5987530.07	2135052.79	1528610.13	1985197.26	1827213.35	1551984.53	1539201.54	4643687.45	4147598.10	3842451.20	3685781.54	4661001.06	3702803.95
F3_P247.1330_1_1_F4.S3923	0.932811655	(4Z,7Z)-5,9,9-Trimethyl-11-oxabicyclo[8.2.1]trideca-1(13),4,7-triene-6,12-dione	NA	NA	NA	pos	247.1330707	8.77	247.1	107	13929963.47	13933249.23	13523461.55	13920573.62	7477420.38	7039669.46	7563147.19	7501146.35	6810396.39	6382855.13	1952316.46	1879015.46	2057092.27	1775605.37	1714007.60	1846595.17
F4_P318.2280_1_2_F5.S2069	0.909701469	(5E)-2-heptyl-3,4,7-trihydroxy-2,3,4,7,8,9-hexahydrooxecin-10-one	NA	NA	NA	pos	318.2281064	6.05	318.2	81.1	6783411.41	6697393.71	6832046.79	6767028.25	1599760.24	1361485.65	1714923.52	1747378.57	1140168.24	906257.54	1707344.77	2027921.60	1748194.70	1643457.98	1674951.96	1586291.94
F5_P233.1170_1_1_F4.S3650	0.903201031	(6S)-4-Methoxy-6-(2-phenylethyl)-5,6-dihydro-2H-pyran-2-one	NA	NA	NA	pos	233.1172028	7.67	233.1	91	14407833.84	14325197.31	14365798.82	14186394.73	7133374.78	6652203.17	7273388.55	6845596.62	5600091.12	5664597.06	2242387.46	2128780.51	2206586.55	3109576.54	3272110.98	2118228.45
F4_P299.2010_1_2_F4.S4063	0.962627699	(8E)-14-Hydroxy-5,9,12,13-tetramethyl-16-methylene-4-oxatricyclo[10.3.1.0~3,5~]hexadeca-1(15),8-dien-2-one	NA	NA	NA	pos	299.2006226	9.15	299.2	105.1	2907262.00	3032335.46	3078514.75	2849185.59	1825587.53	889475.88	1096832.73	1036752.13	893090.76	849921.73	1624337.29	1855233.84	1695042.80	1643104.19	1573936.56	1604764.32
F4_P205.0970_1_2_F4.S2248	0.912772517	(?��)-Tryptophan	C00806	HMDB0030396	Indoles and derivatives	pos	205.0973558	5.05	205.1	188.1	37249554.83	35014577.51	34629478.55	35165992.28	11759546.31	10986401.29	7146665.96	8306835.91	4715742.52	4228429.13	21416645.75	22217061.57	21313814.83	19614647.94	20656765.99	20879135.53
F3_P309.2790_1_3_F5.S4702	0.921349192	(E)-3,7-Dimethyl-2,6-octadienyl decanoate	NA	NA	NA	pos	309.2793173	13.17	309.3	67.1	648258.80	623003.38	613033.90	580542.51	4739331.42	4280576.33	6302689.52	7240303.44	6415439.10	5047161.83	2997681.98	3752239.20	3147289.36	2919350.08	2868924.07	2613549.31
F4_P344.1350_1_1_F5.S1741	0.9261456	(E)-3-[2-[(2S,3R,4S,5S,6R)-3,4,5-trihydroxy-6-(hydroxymethyl)oxan-2-yl]oxyphenyl]prop-2-enoic acid	NA	NA	NA	pos	344.1351929	5.35	344.1	147	5649899.98	5205670.04	5163872.80	5236977.55	1833968.26	1899913.03	1181690.17	1089428.56	2463993.25	2178397.02	5858439.85	5560483.88	5778696.60	5197411.54	5815271.19	5141926.62
F3_P195.1020_1_6_F4.S3134	0.932532283	(E)-4-hydroxynon-2-enoic acid	NA	NA	NA	pos	195.1017303	7.55	195.1	91	18181970.38	18256656.49	14230179.73	17914514.39	9359942.85	10711962.09	10010923.77	12389166.18	10582793.67	8545075.45	5920549.54	6035823.24	5471769.74	5568857.91	5399001.19	5320686.67
F3_P253.1800_1_3_F4.S3536	0.931955677	(E)-7-methylidene-10-oxo-4-propan-2-ylundec-5-enoic acid	NA	NA	NA	pos	253.1799278	8	253.2	91	9087629.18	7891517.45	7801372.72	9679814.28	3794899.99	3714211.97	3667705.03	4592966.40	4960160.80	3795282.95	1574073.89	2174820.00	1539467.47	1600746.33	1530489.13	1643527.45
F3_P215.1280_1_1_F4.S2912	0.920936375	(E)-undec-2-enedioic acid	NA	NA	NA	pos	215.1278637	6.36	215.1	91	2064121.82	2479488.27	2394466.81	1906788.27	752511.49	693590.50	704833.78	1378258.83	1338979.47	1148428.20	1195635.77	1661297.51	1578917.56	1097208.32	1396974.06	1215834.44
F3_P139.0390_1_2_F4.S0863	0.924143413	(E)-Urocanic acid		HMDB0034174	Azoles	pos	139.0391998	0.9	139	93	113264436.28	108707851.41	109365543.80	109995841.34	81529308.65	77461169.86	90793880.06	90428301.87	75181296.07	75304589.48	44983468.70	44449326.88	46906999.81	44348310.83	45043505.39	46533920.64
F3_P447.3110_1_2_F5.S3533	0.917621456	(R)-4-((3S,5R,8R,9S,10S,13R,14S,17R)-3-hydroxy-4,4,10,13,14-pentamethyl-7,11-dioxohexadecahydro-1H-cyclopenta[a]phenanthren-17-yl)pentanoic acid	NA	NA	NA	pos	447.3107443	9.59	447.3	67.1	787346.58	685506.70	539712.38	696260.60	272803.22	275002.05	273290.17	223122.11	321733.42	220276.45	103151.86	81354.57	120290.01	73863.17	91555.02	111301.03
F3_P217.1590_1_6_F4.S4596	0.931765788	(R)-ar-Turmerone		HMDB0035612	Prenol lipids	pos	217.158777	9.97	217.2	91.1	5498795.77	5561179.89	5689943.92	5532578.85	3322607.57	3477813.42	3739605.37	3469783.95	3340007.24	3108939.06	1586489.14	1624529.97	1529643.86	1516991.04	1571001.61	1587000.03
F2_P409.2090_0_3_F2.S1696	0.917696623	(S)-3-Butyl-1(3H)-isobenzofuranone	C17854	HMDB0032064	Benzofurans	neg	409.2089232	5.29	409.2	101	587056.73	542125.58	557182.17	586225.67	110287.62	112206.57	131806.63	126530.01	125632.43	103058.54	339633.76	299460.18	287912.31	264153.07	263921.58	329690.09
F4_P314.0920_1_2_F5.S1121	0.961946565	(S)-5'-Deoxy-5'-(methylsulfinyl)adenosine		HMDB0033662	5'-deoxyribonucleosides	pos	314.092308	4.08	314.1	136.1	196327059.50	229110130.01	192455585.80	220006302.08	8532287.50	8659153.03	9905203.73	9747925.74	8760573.22	8360520.29	109219271.52	121111061.28	116976690.11	114691702.35	123457674.88	132287496.44
F3_P129.0910_1_3_F4.S0110	0.949722701	(S)-Piperidine-2-carboxamide	NA	NA	NA	pos	129.0912476	0.96	129.1	84.1	1456937.31	1378564.58	1503046.96	1345746.80	1376055.50	1320673.17	5174530.59	4892900.93	4251750.40	4323278.99	754281.05	810605.12	808347.06	712643.28	724630.87	819654.71
F4_P153.1280_1_3_F4.S2210	0.949185561	(S)-p-Mentha-1,8-dien-7-ol		HMDB0036087	Prenol lipids	pos	153.1275503	5.17	153.1	79.1	1966660.92	1831027.53	1840457.00	1724096.17	557223.45	961972.15	1026136.30	907296.45	854067.00	691979.02	1152181.77	1115878.96	1073821.86	910563.24	1010992.32	1099026.37
F3_P253.2160_1_6_F4.S4064	0.920510611	(Z)-3-Decenyl (E)-3-hexenoate	NA	NA	NA	pos	253.2161667	10.11	253.2	67.1	6086684.00	6003604.20	6104231.02	6129396.33	7026000.32	6980683.61	6675201.98	6645555.99	4644642.60	4693822.07	293398.73	377725.09	292253.40	316404.14	468002.67	372837.07
F5_P229.0860_1_2_F4.S2346	0.943547684	(Z)-Resveratrol		HMDB0034118	Stilbenes	pos	229.0860291	4.36	229.1	107	988369.01	1076698.35	857278.73	939136.12	744761.50	778124.14	831790.99	894512.90	886453.18	913069.63	591985.51	1696112.65	587568.13	576891.13	540982.53	1973182.87
F5_P471.1510_1_2_F5.S1697	0.937493752	[2,6-dihydroxy-5-[3,4,5-trihydroxy-6-(hydroxymethyl)oxan-2-yl]oxycyclohex-3-en-1-yl] (E)-3-(3,4-dihydroxyphenyl)prop-2-enoate	NA	NA	NA	pos	471.151254	5.23	471.2	163	3591160.80	3344769.93	3470142.33	3646558.60	499595.69	593719.12	515753.06	574960.96	547959.43	716111.11	3234831.48	3448060.29	3123897.08	3271422.91	3361320.00	3290698.13
F2_P351.1670_0_4_F2.S1679	0.904853653	[4]-Gingerdiol 3,5-diacetate		HMDB0039132	Phenols	neg	351.1668371	5.3	351.2	73	296074.63	221980.76	248711.82	277415.18	NA	28693.95	33355.02	37901.68	32278.33	34800.16	114036.46	89226.72	69977.71	95523.78	134143.10	113890.58
F4_P409.2750_1_1_F5.S4211	0.966406264	1(3)-glyceryl-PGE2	NA	NA	NA	pos	409.2745479	11.38	409.3	105.1	1025398.23	941551.95	942497.02	1139432.94	1094236.60	1233587.69	921655.49	1226926.46	1324635.66	938973.73	856050.27	1324308.76	1618799.98	1400149.06	1277759.72	1004286.76
F3_P585.3620_1_2_F5.S1964	0.942421923	1,12-dihydroxy-1,6,12,17,23,28-hexazacyclotritriacontane-2,5,13,16,24,27-hexone	NA	NA	NA	pos	585.3621855	5.81	585.4	168.1	1882207.85	1690700.26	1807099.68	1915439.08	802178.35	780818.00	843102.70	842450.92	529022.26	552948.31	36618.51	26927.79	45798.77	37791.46	NA	NA
F5_P127.0510_1_3_F4.S0439	0.903527883	1,2,3-Trihydroxybenzene	C01108	HMDB0013674	Benzene and substituted derivatives	pos	127.0505142	0.72	127.1	81	2369202.04	2065261.31	1670577.29	1745929.47	884133.96	1002335.28	798451.72	843356.32	849634.41	793149.23	1330685.00	1371961.71	1369161.84	1157895.05	1429253.98	1253129.22
F3_P121.1020_1_1_F4.S2331	0.931999251	1,2,3-Trimethylbenzene	NA	NA	NA	pos	121.1015472	5.15	121.1	93.1	541535.55	585203.37	492333.02	546394.89	717251.50	633244.03	859468.62	685727.39	765784.91	882638.34	193287.39	251360.01	NA	690280.72	NA	NA
F3_P343.1180_1_2_F5.S2469	0.936574679	1,3-Cyclobutanedicarboxylic acid, 2,4-bis(4-hydroxyphenyl)-, monomethyl ester	NA	NA	NA	pos	343.1184952	6.96	343.1	325.1	3619702.09	8859345.32	4118861.00	8374859.22	2873229.86	2747797.14	3053433.87	2673200.15	2296060.12	2386499.51	3340367.13	1684521.32	NA	822449.09	1750964.52	NA
F1_P171.0660_0_1_F1.S2192	0.984261691	1,4-Cyclohexanedicarboxylic acid	NA	NA	NA	neg	171.0655518	5.02	171.1	127.1	164280.95	89203.90	117342.68	136605.59	252811.87	236931.73	159755.04	238297.89	327462.59	108650.50	57542.76	56123.23	55853.94	38580.00	52658.82	39523.93
F4_P221.1900_1_2_F4.S3390	0.95934674	1,8-Azulenediol, 1,2,3,3a,4,7,8,8a-octahydro-3a,6-dimethyl-1-(1-methylethyl)-, (1R,3aR,8S,8aS)-	NA	NA	NA	pos	221.1901093	7.53	221.2	135.1	3104879.22	2929725.40	2057954.76	1847533.01	1997536.95	1936475.25	2313166.82	2666556.54	1681229.11	1752749.15	NA	318589.17	1144844.52	360921.24	585287.00	1097191.15
F3_P237.1850_1_9_F4.S3995	0.916299103	10alpha-4,5-Seco-11-eudesmene-4,5-dione		HMDB0032681	Prenol lipids	pos	237.1849353	9.07	237.2	67	52139158.51	50788890.35	50048498.06	50629458.04	20454659.57	18705842.77	21498313.24	20436893.92	22344707.25	20850247.99	11777859.61	11719559.24	12374432.57	11343202.07	11340674.33	11095556.07
F4_P187.1330_1_1_F4.S2412	0.954176254	10-hydroxy-2E-decenoic acid	NA	NA	NA	pos	187.1329346	5.39	187.1	81.1	1108907.87	2445954.13	887218.79	933794.77	323132.51	NA	NA	401125.00	323249.96	NA	551506.16	500790.32	537894.57	413193.20	474305.43	505968.06
F5_P349.1990_1_2_F5.S3572	0.917259115	11-dehydro-TXB3	NA	NA	NA	pos	349.1993408	9.87	349.2	123.1	13202244.04	11616468.39	11810037.06	11674609.97	5408238.20	4777830.33	6189811.32	6431908.52	8096270.04	6044903.63	1348341.11	2743145.63	1154650.89	1330946.21	1421713.18	1295182.82
F4_P333.2430_1_1_F5.S2844	0.964606531	11-deoxy-11-methylene-PGD2	NA	NA	NA	pos	333.2429879	7.98	333.2	105.1	17290031.22	17837517.56	17881540.22	18813356.62	377678.93	299728.91	NA	NA	258955.65	NA	7663017.55	8279268.03	8331924.02	7803885.46	7723363.96	8442086.78
F3_P323.2590_1_1_F5.S2573	0.933535727	11-deoxy-PGF1��	NA	NA	NA	pos	323.2588501	7.57	323.3	81.1	8066070.24	7810148.97	8336600.74	8639533.30	4193291.35	4029178.21	3859809.65	3646393.86	2544300.43	2411569.13	1745712.32	1690244.86	1993023.48	1759435.42	1700310.51	1744197.06
F3_P303.2320_1_1_F5.S3720	0.97493839	12(R)-Hydroxyeicosatetraenoic Acid [12(R)-Hete]	NA	NA	NA	pos	303.2323608	9.07	303.2	91.1	3332685.89	3225868.67	3058759.66	3784359.75	2129268.44	2170380.45	2129254.88	1721990.10	1629661.99	1549670.12	232996.29	400213.55	356285.73	353162.39	NA	263069.20
F3_P319.2270_1_2_F5.S3487	0.918170529	12(S)-HPETE	C05965	HMDB0004243	Fatty Acyls	pos	319.2273254	9.16	319.2	79.1	1683300.75	1885252.74	4609635.96	2165793.13	1331554.26	706421.16	740328.89	801778.69	626921.54	654449.31	411375.60	538280.06	NA	NA	476691.56	372530.04
F3_P293.2120_1_7_F5.S0137	0.901341587	12-OPDA	NA	NA	NA	pos	293.2120056	0.94	293.2	67.1	30469.30	29650.14	32422.02	32263.43	136340.10	162484.44	129523.66	118539.97	182105.14	168953.07	19135.60	22942.56	58452.30	28863.78	31512.36	23908.97
F3_P277.2160_1_2_F4.S4382	0.943490728	13(S)-HOTrE	NA	NA	NA	pos	277.216367	9.95	277.2	79	2157925890.57	2235199473.23	2384799433.37	2140667688.65	1363119353.19	1439988500.66	1428883227.87	1513589272.35	1469447425.25	1524074901.35	1115025119.35	732876099.35	698172656.03	1074339559.04	672344749.92	674331286.89
F3_P293.2120_1_6_F5.S5109	0.956119496	13(S)-HpOTrE	NA	NA	NA	pos	293.2120361	13.77	293.2	81.1	752144.23	1499591.81	780671.06	2024059.55	3416688.40	3486963.77	3732582.45	4847443.13	2644307.63	2610467.53	2649498.29	3025569.59	2857384.01	3227380.45	2848538.14	2759899.50
F5_P361.2740_1_2_F5.S3884	0.932258834	13,14-dihydro Prostaglandin E1-d4	NA	NA	NA	pos	361.2744446	11	361.3	81.1	438931.92	485338.80	483038.92	470154.27	407139.98	375190.92	330548.46	330145.40	289499.31	257119.45	NA	NA	NA	123526.23	NA	NA
F4_P489.3580_1_4_F5.S3584	0.927669063	13,17,24,25-Tetrahydroxy-16,23-epoxydammaran-3-one	NA	NA	NA	pos	489.3584499	9.1	489.4	471.4	2344645.21	2952371.82	2098879.25	2130228.85	NA	NA	NA	NA	NA	NA	603578.70	NA	NA	NA	NA	NA
F3_P293.2120_1_2_F5.S4642	0.949715443	13-epi-12-oxo Phytodienoic Acid	NA	NA	NA	pos	293.2117172	12.37	293.2	67.1	921405.71	862514.70	830274.58	837434.56	2429904.14	1716547.29	2522490.47	2196607.16	1596015.63	1592708.63	527605.42	547448.69	545494.38	431127.23	459988.25	481422.92
F3_P295.2270_1_10_F4.S3510	0.93997837	13-L-Hydroperoxylinoleic acid	C04717	HMDB0003871	Fatty Acyls	pos	295.2268519	7.77	295.2	277.2	5412330.09	5491118.80	5537881.34	5513674.02	2900423.54	2498547.41	2851155.23	2870156.50	2567798.60	2338818.41	1984061.37	2858366.66	3344155.64	1941948.63	3264246.96	2890305.11
F3_P279.2320_1_4_F4.S4578	0.913767099	13S-hydroxyoctadecadienoic acid	C14762	HMDB0004667	Fatty Acyls	pos	279.2318326	10.42	279.2	67	861725142.03	847421027.82	823697647.09	969560766.52	511980941.72	473870053.59	518321061.37	506600624.00	563630542.03	480389150.63	409713398.55	415595816.19	420056646.48	376907494.12	385213210.90	371106149.03
F3_P263.2010_1_4_F4.S4203	0.90203023	14:4(2E,4E,8E,10E)(6Me[S],9Me,12Me[S])	NA	NA	NA	pos	263.2005788	9.56	263.2	79	18523107.00	14114618.02	14139637.35	17926464.22	6109813.82	5470256.71	6915018.64	6293016.12	5848229.61	5590363.67	5844387.64	6261495.87	6398273.72	5573259.21	4663078.82	5643847.17
F3_P299.2580_1_3_F5.S4192	0.918623965	14-oxo-octadecanoic acid	NA	NA	NA	pos	299.2580377	11.82	299.3	81.1	2383987.19	3884004.25	2658497.58	2684813.02	8219490.10	7438322.29	5898282.22	3657412.79	2883173.95	4876723.31	3609788.55	1844470.15	3363312.02	1096820.70	3113415.63	3172788.85
F5_P349.2360_1_1_F5.S3861	0.950888144	15(R)-15-methyl Prostaglandin A2	NA	NA	NA	pos	349.2361145	9.86	349.2	331.3	137874260.32	137755647.82	135043997.42	132128518.51	70851347.29	63080880.52	80271006.53	75380716.68	94710197.65	91960831.32	9007304.39	9556154.94	9132790.45	7680505.29	8127632.06	8268407.57
F5_P339.1560_1_2_F5.S1251	0.926654428	15-Acetyl-4-deoxynivalenol		HMDB0033444	Prenol lipids	pos	339.1557705	4.21	339.2	70.1	1547841.05	322805.36	644816.71	NA	169507.95	186952.34	148649.60	173007.65	123839.21	126970.28	319579.88	370935.74	284110.71	213677.69	233312.81	261617.53
F5_P321.2430_1_2_F5.S2399	0.92282874	15-deoxy-��-12,14-PGJ2-d4	NA	NA	NA	pos	321.243145	6.84	321.2	97.1	9310485.03	12816970.47	13532856.17	9333515.02	1773554.81	1679011.68	1231155.65	1835762.17	2226102.27	2138054.26	6112848.62	6938163.84	3188849.46	5586164.79	6067612.50	6186679.86
F5_P349.2540_1_3_F5.S4233	0.930369592	15-methyl-15R-PGE2	NA	NA	NA	pos	349.2535449	11.28	349.3	123.1	170195268.25	167802586.83	178491601.30	168807781.45	42373358.21	38930205.38	39457925.60	45149725.81	50921316.05	46354854.77	79756610.32	73980475.46	70954585.66	71615540.25	68106165.35	74609925.18
F5_P357.1920_1_3_F5.S2471	0.908098894	16-phenyl tetranor Prostaglandin E1	NA	NA	NA	pos	357.1917114	7.78	357.2	81.1	1100505.28	1191052.72	1016986.14	723565.54	224874.03	1267178.46	1222115.42	446062.67	259981.81	318575.08	1139508.12	1075973.75	1028816.22	1330145.78	911613.09	1011917.81
F3_P367.2850_1_3_F5.S3799	0.922739333	17,20-dimethyl Prostaglandin F1��	NA	NA	NA	pos	367.2849929	10.58	367.3	331.3	7025855.89	6713812.37	7343995.14	7282746.65	2828952.67	2643388.34	3291235.90	3372406.11	4358519.63	4178722.34	4032103.65	3491557.70	3411020.50	4081639.55	3114702.08	3689073.73
F4_P343.2120_1_2_F5.S2523	0.903988515	17-keto-4(Z),7(Z),10(Z),13(Z),15(E),19(Z)-Docosahexaenoic Acid	NA	NA	NA	pos	343.212214	7.06	343.2	325.2	4803623.97	4782781.02	9889579.35	4946441.51	3316699.48	3311784.15	3520148.81	3747269.92	2681742.16	4051408.94	1158491.72	2178179.08	1548404.44	1632712.59	2374777.41	1870318.80
F3_P345.2430_1_4_F5.S3549	0.981337859	19(20)-EpDPE		HMDB0013620	Fatty Acyls	pos	345.243042	8.86	345.2	327.2	13886105.45	14391247.19	13130090.02	13783608.67	18731028.78	18536756.24	20565261.16	18217267.69	18966068.11	20504970.78	5491111.03	5418393.86	6337466.52	5209048.69	6012229.69	5563764.48
F4_P321.2430_1_2_F5.S3476	0.943084226	19S-HETE	NA	NA	NA	pos	321.2427673	9.09	321.2	303.2	6275567.09	6743086.40	7319847.37	5797378.47	4091144.85	3647097.38	4898367.49	3661812.07	3827217.86	4156899.21	775588.67	NA	705363.37	548057.07	NA	567046.71
F5_P120.0450_1_4_F4.S2792	0.986548844	1H-Benzotriazole	NA	NA	NA	pos	120.0446706	6.19	120	65	13848407.76	13488487.35	15553472.90	13394065.84	21137883.81	19620659.90	25449874.17	24547190.83	24811727.85	23924800.91	2533325.69	1848998.59	2564525.61	3851445.09	2471595.11	2375766.65
F3_P175.0870_1_3_F4.S2720	0.952081361	1H-Indole-3-acetamide	C02693	HMDB0029739	Indoles and derivatives	pos	175.0867615	6.18	175.1	130.1	24947979.37	23947228.77	23343755.03	23327147.63	12125078.36	11568955.49	12157296.29	12751103.18	10753772.50	10609906.71	9250237.27	9789920.08	9438514.75	9109863.23	9098202.36	8840151.37
F3_P146.0600_1_3_F4.S2260	0.944095813	1H-Indole-3-carboxaldehyde	C08493	HMDB0029737	Indoles and derivatives	pos	146.0602309	5.05	146.1	118.1	59150109.87	57422032.97	56570760.18	56320535.11	16214171.89	14987506.77	NA	NA	6104751.86	NA	29616918.52	32459474.76	30306873.36	28590689.92	30939775.48	32053726.42
F1_P365.0880_0_2_F2.S2113	0.930847397	1-hydroxy-4-[(2S,3R,4S,5S,6R)-3,4,5-trihydroxy-6-(hydroxymethyl)oxan-2-yl]oxynaphthalene-2-carboxylic acid	NA	NA	NA	neg	365.0883455	6.18	365.1	202	9517742.34	9060036.29	8556649.94	8911774.81	300285.51	266038.31	299074.93	310636.74	448808.06	411511.75	4459381.45	4575844.82	4558826.07	4054385.12	4170848.62	4536838.03
F3_P287.2220_1_4_F4.S2878	0.911828768	1-Naphthalenecarboxaldehyde, decahydro-5-[(3E)-5-hydroxy-3-methyl-3-penten-1-yl]-1,4a-dimethyl-6-methylene-, (1R,4aR,5S)-	NA	NA	NA	pos	287.2215069	6.97	287.2	67.1	811658.57	1010949.34	1738024.22	869697.95	501286.53	474420.32	637009.47	525976.43	591320.39	306408.99	537383.89	652297.94	332649.37	200339.83	313177.51	346850.20
F5_P287.2370_1_2_F4.S4836	0.961284446	1-Naphthalenecarboxaldehyde, decahydro-5-[(3E)-5-hydroxy-3-methyl-3-penten-1-yl]-1,4a-dimethyl-6-methylene-, (1S,4aR,5S)-	NA	NA	NA	pos	287.2370329	11.38	287.2	81.1	2329422.29	2239816.46	3284884.91	2337991.02	525768.74	1917673.24	438295.14	418131.16	393472.75	403629.48	1420747.76	1331382.79	1753743.97	1308535.62	1664637.73	3761092.52
F5_P144.0810_1_6_F4.S2444	0.915740663	1-naphthylamine	NA	NA	NA	pos	144.0809326	5.05	144.1	115.1	29975716.53	31230237.17	30639376.83	28472271.55	6967687.64	6871113.68	4560526.77	4720626.03	2693444.65	2596146.88	14979145.93	14636469.87	14633455.19	13871521.66	14333935.31	15385354.41
F3_P496.3410_1_2_F5.S3907	0.980538056	1-Palmitoyl-Sn-Glycero-3-Phosphocholine	NA	NA	NA	pos	496.3408041	10.34	496.3	184.1	1305732306.56	1281550139.56	1236967521.28	1261156015.88	10175519.30	8802474.26	15691273.03	39168936.69	19641211.21	18252415.10	2120614867.97	2113991236.18	2200044078.16	2246878576.43	2125999962.52	2442111964.39
F2_P755.2080_0_6_F3.S1428	0.959296063	2-(3,4-dihydroxyphenyl)-3-[(2S,3R,4S,5R,6R)-4,5-dihydroxy-3-[(2R,3R,4R,5R,6S)-3,4,5-trihydroxy-6-methyloxan-2-yl]oxy-6-[[(2R,3R,4R,5R,6S)-3,4,5-trihydroxy-6-methyloxan-2-yl]oxymethyl]oxan-2-yl]oxy-5,7-dihydroxychromen-4-one	NA	NA	NA	neg	755.20807	5.57	755.2	300	2070452.57	2071093.10	1936912.14	1927798.53	40266.03	52147.22	119755.26	78781.01	23444.89	21959.12	1194016.15	1232936.89	929064.42	954466.48	849937.91	1053111.72
F2_P463.0890_0_3_F2.S2079	0.972169904	2-(3,4-dihydroxyphenyl)-5,7-dihydroxy-3-{[3,4,5-trihydroxy-6-(hydroxymethyl)oxan-2-yl]oxy}-4H-chromen-4-one		HMDB0126559	Flavonoids	neg	463.0894139	6.04	463.1	300	326863058.69	281328458.76	269331447.68	299311664.98	39233582.04	34950074.28	47606206.27	40530669.98	10953157.31	13461962.99	266721760.69	242414139.16	245366882.98	252740628.58	267870603.73	277590520.73
F3_P373.1290_1_3_F5.S2479	0.90882478	2-(3,4-Dimethoxyphenyl)-5-hydroxy-3,7-dimethoxy-6-methyl-4H-1-benzopyran-4-one	NA	NA	NA	pos	373.1292182	6.13	373.1	137.1	2179129.29	2226822.35	1671772.84	2236627.43	2003371.82	1782652.02	1645781.75	1743412.71	1600528.97	1327504.86	NA	559061.90	488942.06	564512.15	482398.36	530003.08
F3_P265.1430_1_2_F4.S2591	0.975502084	2(3H)-Furanone, dihydro-3-methylene-4-[(2E)-3-methyl-4-(tetrahydro-4-methyl-5-oxo-2-furanyl)-2-buten-1-yl]-, (4R)-	NA	NA	NA	pos	265.1434458	5.74	265.1	119.1	1190761.89	1139486.24	1042412.28	1348467.17	1652489.37	1332383.16	1627254.42	1719932.84	1272092.22	940027.46	373037.20	397275.81	414147.75	450214.04	316618.41	695390.99
F3_P149.0960_1_3_F4.S3060	0.932301668	2-(4-Methylphenyl)propanal		HMDB0033382	Prenol lipids	pos	149.0963153	6.78	149.1	91.1	32118788.08	23983021.75	25285913.95	32194039.73	29803779.38	22350291.37	34153553.42	26508079.16	21865960.08	21928014.98	19500031.02	8440497.33	20486570.33	7804714.19	7998059.92	8184273.40
F3_P227.1640_1_2_F4.S2990	0.942163813	2-(7-hydroxy-6-methyloctyl)-2H-furan-5-one	NA	NA	NA	pos	227.1640946	5.96	227.2	91	3807886.94	1760609.70	2338215.46	2271887.81	1460130.87	1989302.48	850012.68	832687.23	1083538.14	1190371.00	966863.49	968032.05	1640544.91	906048.92	1945919.86	1141148.26
F4_P503.1930_1_3_F5.S2169	0.986078406	2-(hydroxymethyl)-6-[4-[(2S,3S)-3-(hydroxymethyl)-5-[(E)-3-hydroxyprop-1-enyl]-7-methoxy-2,3-dihydro-1-benzofuran-2-yl]-2-methoxyphenoxy]oxane-3,4,5-triol	NA	NA	NA	pos	503.1926412	6.28	503.2	137.1	15103974.23	11067325.86	13814628.62	13652053.92	1281433.96	984572.58	912551.49	974656.76	1140685.14	1920047.65	7373899.23	7055201.55	7201520.64	6509128.56	6824690.19	7931852.52
F4_P152.0710_1_4_F4.S2851	0.903368708	2-(Methylamino)benzoic acid	C03005	HMDB0032609	Benzene and substituted derivatives	pos	152.070755	6.8	152.1	134.1	180437.58	195331.88	189054.60	165257.39	109009.92	187229.05	91831.93	116415.09	48581.26	49656.65	NA	60891.48	NA	58516.04	34248.95	43137.54
F5_P209.1540_1_3_F4.S4802	0.914099693	2,2,6,7-Tetramethylbicyclo[4.3.0]nona-1(9),4-diene-7,8-diol		HMDB0036686	Organooxygen compounds	pos	209.1537602	11.53	209.2	83	1441788.92	1435556.31	1362949.09	1591512.76	2271340.18	2176986.22	2104542.28	2012368.39	1831440.16	1561290.63	913100.46	914488.46	1029092.17	890877.09	452821.02	483426.62
F5_P331.2850_1_1_F5.S4117	0.904414541	2,3-dihydroxypropyl hexadecanoate	NA	NA	NA	pos	331.2847936	10.27	331.3	313.3	3206959.41	3915075.54	3098710.72	2266876.17	1766434.93	2134429.83	2416954.26	2378012.38	2392748.49	2893273.67	2265983.92	1587105.14	2192402.48	2150066.68	1662500.27	1756215.58
F5_P309.2060_1_7_F5.S3515	0.909867475	2,3-dinor-8-iso-PGF2a	NA	NA	NA	pos	309.2063879	9.67	309.2	291.2	13322298.96	11378250.67	11456608.74	12483931.70	7319100.84	8526108.43	7920650.04	6895156.14	8516899.81	7195003.04	3995640.84	3829291.25	3749727.48	3572199.31	3968434.39	3686474.75
F3_P127.1120_1_1_F4.S1683	0.907071798	2,4-Dimethyl-2E,4E-hexadien-1-ol	NA	NA	NA	pos	127.111969	3.91	127.1	109	8833368.55	6357658.87	7413197.55	7972510.36	14302076.88	13777133.29	18668939.35	19192597.55	14297768.27	14170752.41	371891.82	379620.64	281137.32	362211.57	322395.21	438791.46
F4_P113.0600_1_1_F4.S0038	0.94094101	2,4-Dimethylthiophene		HMDB0032978	Heteroaromatic compounds	pos	113.0600815	0.92	113.1	91	NA	17578.63	13548.68	NA	15020.51	NA	NA	NA	NA	NA	NA	NA	NA	NA	NA	NA
F3_P113.0600_1_2_F4.S0784	0.947292555	2,5-Dimethylthiophene		HMDB0032979	Thiophenes	pos	113.060051	1.86	113.1	70	21150567.19	20936769.34	20590633.14	21023203.95	36950522.36	37297157.28	45842892.36	44532000.94	36393714.38	36370984.24	8017676.84	8062197.13	7791916.87	7286611.64	7574404.05	8008003.53
F3_P167.1430_1_3_F4.S2508	0.910476646	2,6,6-Trimethyl-1-cyclohexen-1-acetaldehyde		HMDB0032540	Carbonyl compounds	pos	167.1431785	5.57	167.1	83	4507319.62	4096366.06	4213062.05	4140625.43	1000546.15	970267.35	1058579.05	1067914.81	1331650.95	1227599.41	2923029.55	2773066.03	2792438.70	2737174.72	2440567.86	2582701.75
F1_P539.2150_0_2_F2.S1893	0.90331548	2-[3-[4-[1,3-dihydroxy-1-(4-hydroxy-3-methoxyphenyl)propan-2-yl]oxy-3-methoxyphenyl]propoxy]-6-(hydroxymethyl)oxane-3,4,5-triol	NA	NA	NA	neg	539.2151725	5.72	539.2	491.2	8188191.25	8952746.95	7433375.67	7812070.70	1397905.33	1208751.74	1054960.09	973759.52	1143600.39	1155351.70	4977884.12	5669957.79	4831738.41	5111679.74	5093061.38	5162753.47
F2_P727.2490_0_2_F3.S1404	0.987245211	2-[4-[(3S,3aR,6S,6aR)-6-[3-methoxy-4-[3,4,5-trihydroxy-6-(hydroxymethyl)oxan-2-yl]oxyphenyl]-1,3,3a,4,6,6a-hexahydrofuro[3,4-c]furan-3-yl]-2-methoxyphenoxy]-6-(hydroxymethyl)oxane-3,4,5-triol	NA	NA	NA	neg	727.2494587	5.52	727.2	357.1	425895.80	647068.52	561845.87	566527.58	401594.89	467955.71	233247.72	303991.34	271365.83	338453.81	261219.23	198082.33	444918.61	226213.68	359541.95	300705.03
F5_P203.1430_1_2_F4.S3886	0.903243238	2-[5-(2-hydroxypropyl)oxolan-2-yl]propanoic acid	NA	NA	NA	pos	203.1432298	8.72	203.1	133.1	11342303.08	10652337.42	11192197.99	11265837.95	5368411.31	5886173.86	5360287.92	4848031.37	4895535.74	5195331.41	2125298.24	2145654.49	1842984.54	1902686.76	1860530.11	1882333.08
F2_P389.1830_0_2_F2.S1853	0.982404392	20-trifluoro-LTB4	NA	NA	NA	neg	389.1828055	5.2	389.2	71	736663.42	519346.89	517352.53	522523.14	43819.40	56773.45	NA	51781.05	35070.49	28399.63	94906.52	79147.90	86252.16	59799.18	93887.69	74374.78
F5_P247.1080_1_1_F4.S2880	0.970378066	2-acetamido-3-(1H-indol-3-yl)propanoic acid	NA	NA	NA	pos	247.1077702	5.6	247.1	201.1	19615168.83	20223947.30	19790995.30	19519548.49	4014825.68	4037577.41	4418672.85	4549310.97	4413363.15	4244967.57	2965529.88	3297050.31	3438237.74	3044322.91	2615157.93	3058150.99
F3_P138.0910_1_3_F4.S1938	0.906556916	2-Acetyl-1-ethylpyrrole		HMDB0029759	Organooxygen compounds	pos	138.0914816	4.4	138.1	94.1	19056102.77	19006396.31	18373124.99	18903244.01	24093987.96	27347665.68	32926064.45	31673593.22	19991647.16	20278767.98	4123074.17	4193352.24	4309556.26	4692450.02	5039362.24	4542302.05
F3_P138.0550_1_8_F4.S2796	0.942107746	2-Aminobenzoic acid	C00108	HMDB0001123	Benzene and substituted derivatives	pos	138.0551036	6.17	138.1	120	3381304.69	3476815.54	3486996.06	3171276.93	5159165.33	4906879.36	5848357.41	6271294.94	5936340.33	6091554.97	886114.83	327369.79	846975.52	319808.78	537308.63	888164.18
F3_P176.0920_1_2_F4.S0582	0.908555996	2-Aminoheptanedioic acid		HMDB0034252	Carboxylic acids and derivatives	pos	176.091865	1.16	176.1	84.1	36579759.77	36707611.15	36054392.34	35413927.23	8216760.31	7999227.11	8353066.51	9535602.76	5248086.88	5865983.62	19989446.08	18474803.52	19921316.69	16367293.98	18417437.08	19061242.75
F3_P142.0500_1_1_F4.S0670	0.925536044	2-Aminomuconic acid semialdehyde	C03824	HMDB0001280	Carboxylic acids and derivatives	pos	142.0501709	0.95	142.1	96.1	221398663.36	215720867.04	208948461.17	215191787.37	60321942.08	58899712.21	89281170.46	83053868.96	83835519.97	81244370.03	78701172.08	84326535.21	78401643.35	77911715.01	80353844.58	79322684.82
F4_P389.2180_1_1_F5.S1653	0.9263073	2-Butanone, 4-[3-(beta-D-glucopyranosyloxy)-4-hydroxy-2,6,6-trimethyl-1-cyclohexen-1-yl]-	NA	NA	NA	pos	389.2181091	5.16	389.2	227.2	3688677.64	3875336.30	4048729.93	3843393.98	602565.45	511456.78	713807.52	853527.45	586171.50	582341.10	2478283.63	2958226.45	2763780.30	2604196.48	2667348.59	2662860.61
F4_P341.1390_1_4_F5.S2427	0.937747485	2-Butenoic acid, 2-methyl-, (3aR,4R,5R,9aS,9bR)-2,3,3a,4,5,7,9a,9b-octahydro-4-hydroxy-6,9-dimethyl-3-methylene-2,7-dioxoazuleno[4,5-b]furan-5-yl ester, (2Z)-	NA	NA	NA	pos	341.1393127	6.85	341.1	191.1	41969677.84	44027302.09	44340493.30	39732799.44	6962516.86	8469142.01	8297649.29	8166043.27	10188362.08	7852800.26	20602259.85	21644548.80	20701966.95	19347773.77	20237644.50	19317332.01
F1_P155.0090_0_2_F1.S0372	0.996166996	2-Chlorobenzoate	NA	NA	NA	neg	155.0088963	1.05	155	111	3465211.41	3342251.19	3481215.41	3377784.34	936702.68	903006.33	922591.74	951139.41	533250.86	529283.12	209870.83	172020.78	134114.56	157436.03	183913.35	176940.34
F5_P287.2010_1_4_F4.S3662	0.9296321	2-dec-4-enyl-3-hydroxypentanedioic acid	NA	NA	NA	pos	287.2005005	8.76	287.2	91.1	1239141.22	1298930.31	1407693.06	1210930.57	610494.34	697493.07	729192.71	695056.06	534393.06	556059.62	458206.21	344396.21	485668.12	473878.98	349182.98	405024.02
F3_P101.0600_1_3_F4.S0459	0.908296524	2-Ethylacrylic acid		HMDB0001862	Fatty Acyls	pos	101.0602026	0.89	101.1	83	2430034.71	2556675.67	2377820.72	2407305.15	2158461.51	2167629.76	2333656.22	2347115.50	1837432.37	1689374.86	1575204.69	1596225.64	1626058.48	1499328.77	1504172.40	1546310.93
F3_P415.2120_1_2_F5.S3477	0.995639919	2H-Oxireno[1,10a]phenanthro[3,2-b]furan-10(11bH)-one, 5,7-bis(acetyloxy)-3,3a,4,5,6,7,7a,7b,8,8a-decahydro-4,4,7a,11-tetramethyl-, (1aS,3aR,5S,7S,7aR,7bS,8aR,11bR)-	NA	NA	NA	pos	415.2123092	9.39	415.2	119.1	320006704.33	309560019.94	315916592.62	317549737.13	110299097.48	168691872.16	126303228.39	126986217.66	100347566.21	171753618.29	118367108.72	129298150.42	90661933.97	114373635.61	93939670.44	88259099.14
F5_P123.0440_1_3_F4.S1900	0.93084951	2-Hydroxybenzaldehyde	C06202	HMDB0034170	Benzene and substituted derivatives	pos	123.0443292	4.86	123	96	NA	217400.07	899842.56	233341.28	1895012.19	744868.33	2138642.80	2304590.34	2072821.24	2158906.18	313011.15	1693071.30	337369.57	437399.27	523711.40	706565.36
F3_P125.0710_1_3_F4.S1890	0.935356253	2-Hydroxybenzyl alcohol	C02323	HMDB0059709	Benzene and substituted derivatives	pos	125.0712051	4.31	125.1	107.1	939184.44	992593.80	900380.66	971129.83	152621.83	206529.26	284150.20	226128.63	162699.66	147775.62	480997.08	508402.15	492572.03	433712.17	487347.98	501122.61
F4_P535.1100_1_3_F5.S2255	0.904083229	2'-Hydroxygenistein 7-(6''-malonylglucoside)		HMDB0039247	Isoflavonoids	pos	535.1098936	6.41	535.1	287.1	724403980.29	644827828.76	721742871.29	730831150.64	6080380.48	4369559.11	3847286.68	4277384.76	4310038.89	3782519.73	673546042.61	706799503.56	653577099.58	666284999.59	681870638.21	666670383.16
F3_P188.0920_1_2_F4.S0447	0.906030112	2-Keto-6-acetamidocaproate	C05548	HMDB0012150	Keto acids and derivatives	pos	188.0919045	0.95	188.1	142.1	31113799.69	31561439.57	31077785.46	30940729.26	1757530.19	1896790.67	2569733.00	2437769.05	2183705.27	2170827.90	18752217.29	18875232.89	17053961.85	16646539.43	18032006.23	16958405.95
F5_P327.1600_1_3_F5.S2353	0.933464461	2-Methoxy-4-{(2S,3R)-7-methoxy-3-methyl-5-[(1E)-1-propen-1-yl]-2,3-dihydro-1-benzofuran-2-yl}phenol	NA	NA	NA	pos	327.1599105	6.69	327.2	137.1	9503853.40	9274263.95	8904923.31	8956046.44	7070611.01	6795448.31	7041997.45	5994676.79	4025291.07	3902738.73	4509374.86	4801442.59	5250698.39	4423424.91	5670232.02	4922021.16
F3_P159.0810_1_3_F4.S3955	0.957397128	2-Methoxynaphthalene		HMDB0032861	Naphthalenes	pos	159.0805682	8.88	159.1	115	24212647.51	22787083.02	22348091.33	22552234.97	11532751.33	11279293.80	13035552.69	12701372.88	11599192.67	10548336.53	4671990.26	4822247.11	5310658.50	4626218.87	4676870.58	4570972.21
F4_P139.0870_1_3_F4.S2136	0.935586679	2-Methyl-6-oxohepta-2,4-dienal	NA	NA	NA	pos	139.086792	5.39	139.1	121.1	6216847.20	5075413.06	5196949.91	5592013.26	5887795.39	5632648.92	4835099.13	4986469.92	6425346.96	6100617.38	841975.97	931830.75	897136.15	738569.25	802743.95	955653.02
F4_P233.1540_1_10_F4.S3948	0.950338731	2-Naphthaleneacetic acid, decahydro-2-hydroxy-4a-methyl-alpha,8-bis(methylene)-, (2S,4aR,8aS)-	NA	NA	NA	pos	233.1537323	9.22	233.2	91.1	19449425.45	18813562.40	18718960.63	18991270.70	8756103.52	8068247.66	9416908.82	8718198.61	10884793.98	10111422.82	3799188.11	2819241.52	3087576.56	2857944.82	3105750.82	2962332.62
F4_P233.1540_1_11_F4.S2936	0.977208103	2-Naphthaleneacetic acid, decahydro-4-hydroxy-4a-methyl-alpha,8-bis(methylene)-	NA	NA	NA	pos	233.1536294	6.6	233.2	91.1	9652364.99	10672375.16	10212786.52	9691003.18	5017596.98	5315924.87	5243907.56	6145813.46	10573258.69	4349995.39	4136776.28	2611078.77	3648697.15	3549527.94	3591234.58	2572549.34
F4_P173.0810_1_3_F4.S2251	0.902792987	2-Octenedioic acid		HMDB0000341	Fatty Acyls	pos	173.0810547	5.12	173.1	137.1	93560.14	85723.34	140346.03	70877.20	108570.17	90019.15	91525.67	100303.76	73784.90	110722.80	24276.52	20264.12	32866.25	54346.94	23669.18	54960.69
F3_P272.1240_1_2_F4.S1819	0.961898977	2'-O-Methyl-5-methylcytidine	NA	NA	NA	pos	272.1241194	4.62	272.1	126.1	259100.10	280416.90	NA	266444.73	99483.97	130744.79	NA	207797.57	127794.22	128353.13	183268.88	94737.09	193182.60	NA	283927.67	136218.14
F3_P339.1600_1_5_F5.S2319	0.915998101	2'-O-Methylglabridin		HMDB0033671	Isoflavonoids	pos	339.1601563	6.4	339.2	189.1	8697944.71	7025308.93	7066971.02	8343586.96	1082884.64	954359.63	1132842.61	1390597.77	1372292.25	1331786.37	4712665.22	4361991.93	4970709.21	1042531.57	4619684.82	4654536.08
F5_P298.1160_1_3_F5.S1311	0.947538623	2'-O-Methylguanosine	NA	NA	NA	pos	298.1155123	4.32	298.1	152.1	64201002.88	67909269.21	59867973.15	73301258.02	3336006.33	3101731.39	1415424.54	1400651.09	2484287.22	2119131.57	34885736.43	37428232.39	40915506.58	36502584.26	37109857.07	37045198.46
F3_P136.0620_1_2_F4.S6091	0.953917528	2-Phenylacetamide	C02505	HMDB0010715	Benzene and substituted derivatives	pos	136.0619965	14.25	136.1	91.1	1612271.58	903469.62	252037.24	1065850.99	949620.97	1051681.60	1297095.71	1247541.26	1178170.73	987241.39	720563.55	654052.82	801475.36	586558.35	585533.97	1017921.11
F3_P105.0700_1_1_F4.S4670	0.901086702	2-Phenylethanol	C05853	HMDB0033944	Benzene and substituted derivatives	pos	105.0703259	9.95	105.1	79.1	390251.74	254981.07	248965.69	243320.83	167409.23	160665.08	241655.80	167644.94	154328.54	259818.76	477635.58	140250.32	156393.30	125909.43	143678.58	454863.61
F5_P153.0910_1_3_F4.S2322	0.953632089	2-Propenyl 2,4-hexadienoate		HMDB0036227	Fatty Acyls	pos	153.0911628	5.58	153.1	95	5254219.30	6652639.76	6981840.26	4965935.00	3113412.46	3112854.59	2095095.10	3325251.87	3131094.52	2291245.24	4236071.10	4708584.36	6328671.33	4745782.67	2757600.36	2806669.56
F2_P137.0350_0_2_F1.S0684	0.989177611	2-Pyrimidine Acetic Acid	NA	NA	NA	neg	137.0346985	1.38	137	93	5801777.38	5616421.42	5356201.40	5341108.06	1409078.87	1154736.27	1100992.15	1156898.66	1204325.71	1268856.77	3357002.62	3356510.11	3133243.97	3383185.86	3415543.13	3463940.02
F3_P179.1070_1_4_F4.S4278	0.900641682	3-(2-Hydroxy-4-methylphenyl)-2-butanone		HMDB0038179	Prenol lipids	pos	179.106781	10.12	179.1	91	4242110.16	4753459.06	4821925.62	4130125.54	4962057.32	4434456.28	4719426.14	4020665.65	3626387.84	3273509.66	1323711.39	1024843.18	1291726.10	1200426.80	1223803.71	1032995.43
F5_P302.0670_1_3_F5.S2653	0.910629695	3,4-Dehydrochlorambucil	NA	NA	NA	pos	302.0665476	7.37	302.1	284.1	7315979.05	7628530.56	7749016.01	7871089.12	3117299.39	3134781.96	2932114.31	3184364.85	3142182.45	3238018.95	133098.31	205805.62	160920.51	182499.36	124603.74	111412.33
F2_P593.1530_0_3_F2.S2015	0.995119603	3-[(2S,3R,4R,5R,6S)-4,5-dihydroxy-6-methyl-3-[(2S,3R,4S,5S,6R)-3,4,5-trihydroxy-6-(hydroxymethyl)oxan-2-yl]oxyoxan-2-yl]oxy-5,7-dihydroxy-2-(4-hydroxyphenyl)chromen-4-one	NA	NA	NA	neg	593.1525879	6.1	593.2	284	36102995.49	35010398.66	34145673.22	35829731.28	914319.23	765244.28	1733727.96	1309349.94	284674.38	315473.85	31898093.03	38059038.28	31257655.49	31150055.89	29099003.59	28601726.75
F1_P625.1450_0_1_F3.S1440	0.98721293	3-[3,4-dihydroxy-6-(hydroxymethyl)-5-[3,4,5-trihydroxy-6-(hydroxymethyl)oxan-2-yl]oxyoxan-2-yl]oxy-2-(3,4-dihydroxyphenyl)-5,7-dihydroxychromen-4-one	NA	NA	NA	neg	625.1446449	5.62	625.1	300	5196915.36	5359843.18	5106234.67	5214532.67	80720.16	78234.81	147929.53	117719.21	50857.01	66578.07	3442952.30	3606755.30	3316313.77	3190741.92	3269113.00	3631745.14
F1_P567.1730_0_3_F2.S1613	0.996150212	3-{(E)-2-[4-(beta-D-Glucopyranosyloxy)-2-hydroxyphenyl]vinyl}-5-hydroxyphenyl beta-D-glucopyranoside	NA	NA	NA	neg	567.173327	5.09	567.2	243.1	13342341.80	13876360.88	12957466.79	12932948.74	272448.27	184294.06	345706.70	250239.34	206862.55	202252.21	11547985.94	12991898.68	11793928.30	11352380.68	11620466.74	11721096.29
F1_P152.0340_0_2_F1.S1939	0.986197319	3-Aminosalicylic acid		HMDB0001972	Benzene and substituted derivatives	neg	152.034372	5.43	152	108	1541213.79	1424015.32	1430906.38	1449618.29	753739.27	663115.57	744521.15	742678.57	591985.89	550826.71	66936.06	69691.53	59028.15	64010.40	68113.14	64885.85
F3_P189.1120_1_2_F4.S3774	0.906411481	3-Buten-2-one 1-(2,3,6-trimethyl phenyl)		HMDB0059677	Benzene and substituted derivatives	pos	189.1122894	8.57	189.1	125.1	212245.11	213077.09	231206.25	241432.85	127156.34	105046.02	131219.76	126934.00	130653.44	132221.16	44079.15	47600.15	60233.42	39181.34	57957.32	45805.29
F5_P387.2020_1_7_F5.S1840	0.912335731	3-Buten-2-one, 4-[4-(beta-D-glucopyranosyloxy)-2-hydroxy-2,6,6-trimethylcyclohexylidene]-	NA	NA	NA	pos	387.2022875	5.62	387.2	225.2	3106481.73	3099000.60	3141799.74	4586769.92	2296683.21	796612.06	758964.83	958756.58	1650050.71	722667.54	2473725.58	5006786.91	5157678.34	2050619.20	2003911.99	5837246.41
F2_P239.0920_0_1_F1.S2363	0.942330831	3-Carboxy-4-methyl-5-propyl-2-furanpropionic acid		HMDB0061112	Fatty Acyls	neg	239.0922779	6.67	239.1	151.1	546587.71	621959.55	628820.17	614104.47	NA	304685.52	555571.98	541541.71	334788.94	380587.57	188410.16	189945.37	185954.81	170667.17	161966.40	183556.78
F2_P171.0290_0_1_F1.S0479	0.976430883	3-DEHYDROSHIKIMATE	NA	NA	NA	neg	171.0290527	0.98	171	109	2170715.79	2031805.21	2050279.42	1979400.90	785252.41	750741.76	1000801.45	916082.74	1115599.10	1111904.09	1098007.67	1147207.11	1080733.62	1075234.05	1039656.99	1106244.47
F4_P252.1090_1_3_F4.S1800	0.99490072	3'-Deoxyadenosine	NA	NA	NA	pos	252.1090388	4.16	252.1	136.1	19240201.17	18867361.30	20571491.00	20676262.49	2247008.02	2024975.70	3112320.72	3435826.87	3867855.70	3647635.19	10261691.78	11639442.42	11193441.51	10337917.20	11788466.23	12152121.74
F2_P139.0140_0_1_F1.S0570	0.96446382	3-Fluorobenzoate	NA	NA	NA	neg	139.0139618	1	139	95	1998926.19	3503002.84	3198721.78	2141885.64	699423.04	687629.24	713578.49	670829.76	700913.60	732185.71	911589.59	1235843.15	934736.64	944910.21	1155699.31	1511982.48
F4_P521.2040_1_4_F5.S1809	0.98985708	3-Hydroxy-1-(3-hydroxy-4-methoxyphenyl)-2-{4-[(1E)-3-hydroxy-1-propen-1-yl]-2-methoxyphenoxy}propyl beta-D-glucopyranoside	NA	NA	NA	pos	521.2036754	5.22	521.2	131.1	1802953.97	1232794.67	1794321.97	6497633.76	251583.73	229340.25	287209.37	324636.15	318678.47	202802.67	1163126.78	1187421.48	1260577.56	1127957.11	1279080.53	1250380.54
F3_P110.0600_1_1_F4.S1399	0.905284306	3-Hydroxy-2-Methylpyridine	NA	NA	NA	pos	110.0604707	2.15	110.1	65	4037985.00	3931207.11	3727273.14	3692050.03	378027.95	167248.18	189200.10	234605.30	195178.55	182781.18	1473002.74	1488257.87	1599687.69	1629118.73	1661241.16	1623582.10
F5_P233.0920_1_1_F4.S2848	0.900419794	3-Hydroxy-2-phenyl-2,3,3a,7a-tetrahydro-5H-furo[3,2-b]pyran-5-one	NA	NA	NA	pos	233.0921631	6.35	233.1	173.1	15695584.96	22933915.87	22072576.37	21752723.73	12026516.85	11060850.00	13015692.64	11094918.88	10900237.47	17718174.54	16116062.08	16685487.52	16079746.45	15756241.40	15698724.19	11626344.33
F3_P391.1400_1_3_F5.S1677	0.978877752	3-Hydroxy-5-[(E)-2-(4-hydroxyphenyl)vinyl]phenyl hexopyranoside	NA	NA	NA	pos	391.139801	5.18	391.1	229.1	28805211.14	28337013.17	27802515.75	28874009.10	981390.05	1039575.18	1273262.91	614762.71	1061269.62	701323.27	18068112.35	21236787.52	19368965.77	18538342.16	18739082.61	18184344.93
F5_P226.1440_1_7_F4.S2800	0.91130138	3'-Hydroxyminoxidil	NA	NA	NA	pos	226.1437378	6	226.1	208.1	1109120.25	879774.17	896519.56	856479.97	1297659.74	1472247.51	1555158.62	1897756.21	1402961.66	1134354.03	752065.04	988968.87	529576.17	535500.53	675972.80	720776.02
F3_P123.0140_1_2_F4.S0279	0.904226229	3-mercaptolactic acid	NA	NA	NA	pos	123.0141602	1.08	123	105	NA	17735.17	23571.30	45814.38	35972.49	88104.11	NA	27817.47	26990.20	82980.41	49623.16	28492.06	29236.65	NA	15886.80	NA
F5_P395.2950_1_1_F5.S3051	0.953391321	3-methoxy Limaprost	NA	NA	NA	pos	395.2953491	8.28	395.3	183.1	608829.66	743576.27	589052.10	699565.76	244396.22	210216.42	239729.34	298841.78	212537.27	230852.69	123328.19	121661.28	155933.82	88983.07	72419.71	72915.45
F3_P179.1430_1_3_F4.S3884	0.920529251	3-Methyl-1-phenyl-3-pentanol		HMDB0031731	Benzene and substituted derivatives	pos	179.143219	8.73	179.1	67.1	13086616.46	12750213.29	12804268.77	12880581.03	6526084.40	6481342.04	6152106.81	5962891.23	6011875.35	5776380.47	2210213.92	2256210.03	2289835.99	1970370.45	2092092.49	2097677.88
F4_P163.1120_1_3_F4.S2858	0.933788876	3-Methyl-2-phenylbutanal		HMDB0033562	Benzene and substituted derivatives	pos	163.1118927	6.36	163.1	91.1	24799177.46	26112067.27	26129528.20	24967979.81	19095876.61	18475224.43	25118625.48	23510729.01	21509539.39	22245190.03	15006641.39	16984352.63	17323965.76	15948048.05	18123549.44	16911298.77
F3_P150.0780_1_3_F4.S0846	0.974674909	3-Methyladenine	C00913	HMDB0011600	Imidazopyrimidines	pos	150.0775622	1.94	150.1	123.1	87437310.67	87149605.63	83685848.69	84861376.44	356869.14	568865.66	603899.58	403220.88	856794.70	845147.93	25898764.12	26761280.15	25596420.93	26525215.25	27993459.08	26793376.42
F5_P148.0760_1_2_F4.S2766	0.90859372	3-Methyloxindole	NA	NA	NA	pos	148.0758053	6.14	148.1	120.1	3895801.30	3899500.50	3766220.49	3816320.98	4045275.38	3981080.30	4012995.30	11966514.91	3134799.57	10280701.11	1664184.49	1809162.86	1781920.33	1494874.51	1661128.01	1611586.35
F5_P373.2230_1_2_F5.S2243	0.978198748	4-(2,6,6-Trimethyl-4-oxo-2-cyclohexen-1-yl)-2-butanyl beta-D-glucopyranoside	NA	NA	NA	pos	373.2227417	6.42	373.2	211.2	2330164.57	2610991.97	1908357.38	2189434.09	467483.99	305831.36	412830.22	NA	373348.58	373802.85	1210019.41	1171632.44	1323286.39	1248029.95	1270755.76	1135041.49
F3_P265.1430_1_7_F4.S3447	0.934463203	4-(2,7-dihydroxy-6-methylheptan-2-yl)-3-hydroxybenzoic acid	NA	NA	NA	pos	265.1434698	7.66	265.1	247.1	1268802.21	1117200.51	1114710.12	996635.18	681318.71	484637.78	1142139.34	467262.68	411149.62	273440.70	550177.93	611040.94	550177.60	562517.54	526888.89	671334.91
F4_P517.1360_1_2_F5.S2177	0.992203926	4,5-Dicaffeoyl quinic acid	NA	NA	NA	pos	517.1355769	6.27	517.1	163	759169.72	1175633.21	2106556.17	926708.88	119044.29	101020.99	117376.76	180995.04	148912.00	172520.52	2484038.74	1398990.48	1755263.70	2272156.19	1396959.67	1690279.44
F4_P185.1170_1_3_F4.S3488	0.915777352	4,5-Dihydro-5,5-dimethyl-4-(3-oxobutyl)furan-2(3H)-one	NA	NA	NA	pos	185.1174164	7.77	185.1	97.1	5692817.50	4959635.81	5324301.96	5302677.42	4256673.63	4521166.78	4474266.46	3914255.27	2830421.06	2765181.65	513102.13	548491.79	547175.14	485746.48	464514.34	414430.77
F2_P515.1200_0_1_F2.S2115	0.976327982	4,5-Di-O-caffeoylquinic acid		HMDB0030707	Alcohols and polyols	neg	515.1202131	6.3	515.1	173.1	25696779.70	25475635.35	25618511.73	24191720.09	331104.95	278116.64	256805.44	336470.75	436627.67	195557.47	13337101.98	12990796.91	12426605.33	11347149.24	11319482.70	12658131.85
F5_P225.0870_1_4_F4.S2392	0.915113499	4,8-dihydroxy-6-methoxy-3-methyl-3,4-dihydroisochromen-1-one	NA	NA	NA	pos	225.0869904	5.58	225.1	207.1	2838287.38	3103652.00	2755417.50	2521645.77	2880320.40	2371364.34	3366109.05	3120445.42	2278280.05	1687908.05	2344619.97	NA	NA	NA	NA	NA
F4_P419.1710_1_2_F5.S2581	0.903218631	4-[(3R,3aR,6S,6aR)-6-(4-hydroxy-3,5-dimethoxyphenyl)-1,3,3a,4,6,6a-hexahydrofuro[3,4-c]furan-3-yl]-2,6-dimethoxyphenol	NA	NA	NA	pos	419.1711891	7.22	419.2	330.1	310297.20	418558.40	386065.02	441724.28	451654.46	393017.74	411473.61	510947.28	341963.55	382472.24	69390.14	147736.15	95529.54	97926.41	86816.67	116475.53
F3_P503.2500_1_1_F5.S2112	0.937871786	4-[(E)-3-[(2R,3R,4S,5S,6R)-3-[(2S,3R,4R)-3,4-dihydroxy-4-(hydroxymethyl)oxolan-2-yl]oxy-4,5-dihydroxy-6-(hydroxymethyl)oxan-2-yl]oxybut-1-enyl]-3,5,5-trimethylcyclohex-2-en-1-one	NA	NA	NA	pos	503.2503662	6.08	503.2	133.1	843726.51	1079652.13	1000031.00	1052530.45	768678.15	723429.82	364165.81	399211.36	472311.14	689541.82	681232.19	333004.88	307768.40	272614.32	288149.69	369564.41
F5_P300.1440_1_1_F5.S1063	0.901190252	4-[5-(4-hydroxyphenyl)-3,4-dimethyl-2,5-dihydrofuran-2-yl]phenol	NA	NA	NA	pos	300.1442896	4.01	300.1	121.1	23704068.05	24900429.96	23347717.17	19897092.07	3268200.37	3123668.76	3034544.33	3241806.03	864423.68	842070.31	15303377.37	15860500.18	14151494.78	13604652.87	14618126.72	15565818.33
F3_P478.2940_1_3_F5.S3635	0.980426685	4-[5-[[4-[5-[acetyl(hydroxy)amino]pentylamino]-4-oxobutanoyl]-hydroxyamino]pentylamino]-4-oxobutanoic acid	NA	NA	NA	pos	478.2941006	9.89	478.3	337.3	28411720.76	27022801.24	26896262.83	26228899.07	1794439.79	1984347.07	1943411.01	2980010.28	1950507.80	2120140.01	98493784.43	109257800.59	100898855.21	124579287.97	114710376.88	121702136.05
F4_P146.0810_1_2_F4.S0755	0.906224235	4-Acetamidobutanoic acid	C02946	HMDB0003681	Carboxylic acids and derivatives	pos	146.0814819	1.62	146.1	86.1	139509762.66	140811338.10	137964561.29	134866507.32	15437857.87	15165102.48	12523154.53	12270249.98	13763800.31	13159236.04	29793649.30	30487954.91	28913811.28	26581981.90	27044172.17	27257490.02
F3_P126.0550_1_5_F4.S1247	0.910529916	4-Aminocatechol	NA	NA	NA	pos	126.0552216	2.24	126.1	109	487489.80	NA	768801.29	585136.33	NA	12453.07	NA	NA	NA	NA	NA	NA	NA	NA	NA	NA
F2_P193.0610_0_5_F1.S1828	0.991245009	4-Aminohippuric acid		HMDB0001867	Benzene and substituted derivatives	neg	193.0612628	5.04	193.1	92	2477953.34	2495219.55	2586103.58	2462140.27	2879727.77	2684781.28	2709741.79	2654121.31	2579010.41	2474962.55	NA	NA	24876.29	NA	NA	NA
F5_P170.1180_1_2_F4.S2632	0.902657257	4-Butyl-2,5-dimethylthiazole		HMDB0040076	Azoles	pos	170.11766	5.85	170.1	112.1	1064556.70	1086993.62	1095621.59	1097080.21	715614.43	713322.79	1283017.70	1246337.30	654887.33	614031.03	308992.36	295064.93	341543.08	357390.25	307025.09	272069.31
F2_P325.1850_0_1_F2.S4398	0.987505439	4-Dodecylbenzenesulfonic Acid		HMDB0059915	Benzene and substituted derivatives	neg	325.1850593	13.07	325.2	183	126297416.22	126885308.04	104566693.55	102688697.38	52559278.70	93992858.71	52933516.90	79918167.57	104964177.11	56236716.45	69714192.70	75517528.55	72987032.69	75091384.94	69226300.69	51246168.06
F3_P146.0600_1_11_F4.S3016	0.977311472	4-formyl Indole	NA	NA	NA	pos	146.0601551	6.69	146.1	91.1	346791608.34	331801400.28	326855378.51	334691500.63	129324853.96	127765672.58	138032787.47	143722862.16	146190331.39	137899771.76	74330366.47	79193670.46	77827908.03	71678236.98	76748756.78	74704904.04
F3_P185.0920_1_5_F4.S1472	0.906508904	4-Formyl-3-(formylmethyl)-4-hexenoic acid		HMDB0039650	Fatty Acyls	pos	185.0922439	4.04	185.1	149.1	1544789.36	1485596.45	1401877.03	1899785.14	60053.09	29926.37	94341.63	130956.61	45107.46	72999.75	561317.03	1071705.31	595578.42	912111.38	880838.53	996887.97
F5_P289.0920_1_1_F4.S1992	0.999272191	4H-Pyran-4-one, 3-(beta-D-glucopyranosyloxy)-2-methyl-	NA	NA	NA	pos	289.0917457	4.46	289.1	127	7205917.71	6439325.46	8372271.77	7009327.26	413890.29	332590.37	496167.61	427263.20	615944.71	758144.19	1039812.05	1109914.16	1301648.42	1099462.49	1004623.98	878440.11
F3_P263.1640_1_4_F4.S3743	0.940549892	4-hydroxy-1-methoxy-6,6,9a-trimethyl-4,5,5a,7,8,9-hexahydro-1H-benzo[e][2]benzofuran-3-one	NA	NA	NA	pos	263.1641669	9.1	263.2	91.1	6148869.38	6474009.95	4446771.69	4530296.19	3368730.51	3069029.14	3216514.35	3219626.35	2889932.38	3175075.02	1693259.85	1705295.97	1612965.32	1610070.77	1414744.15	2418389.44
F5_P182.0810_1_2_F4.S3242	0.948854559	4-Hydroxy-4-(3-pyridyl)-butanoic acid	C19579	HMDB0001119	Pyridines and derivatives	pos	182.0813655	7.19	182.1	164.1	3554048.49	3429937.58	3544580.11	3500062.46	2792187.20	2710589.53	3036577.67	3091167.19	2665391.51	2721509.93	1545585.57	1880670.11	1622539.51	1412258.20	1676059.45	1591616.60
F5_P99.0560_1_2_F4.S0262	0.953769116	4-Hydroxymethylimidazole	NA	NA	NA	pos	99.05587769	0.61	99.1	81.1	14380757.07	6328181.76	7867383.31	6279847.85	19937622.48	5135337.87	13690054.35	16491877.03	11448924.44	NA	9619740.95	13644871.19	16049061.70	7150358.80	6685683.01	8589199.39
F4_P153.0550_1_6_F4.S2116	0.966608931	4-Hydroxymethylsalicylaldehyde	NA	NA	NA	pos	153.0547291	5.53	153.1	107	1693500.64	3124865.29	1418877.06	3034965.34	1761348.58	1630576.42	1589916.47	2076980.14	1652688.32	1834039.13	1068729.79	1180991.07	894841.75	925244.13	1264925.11	765405.14
F3_P157.1230_1_4_F4.S3312	0.930104091	4-Hydroxynonenal		HMDB0004362	Fatty Acyls	pos	157.1225214	7.76	157.1	97.1	588192.58	642076.08	551613.19	593324.82	632459.19	551512.49	448275.03	562068.24	346837.04	397593.15	NA	292735.72	107524.45	NA	NA	NA
F4_P121.0650_1_2_F4.S1360	0.905486741	4-Hydroxystyrene	C05627	HMDB0004072	Benzene and substituted derivatives	pos	121.0650607	3.48	121.1	95	191060.06	177114.87	191486.75	194227.06	54857.60	128563.07	70389.35	114974.75	32003.18	10937.48	NA	NA	NA	8391.19	NA	NA
F4_P165.1280_1_5_F4.S3064	0.931247789	4-Isopentylphenol	NA	NA	NA	pos	165.127655	7.8	165.1	107.1	2534625.21	2514766.19	2304388.47	2503066.32	809588.22	2285302.42	781749.15	991352.24	1502436.23	765948.18	1921003.54	4636989.55	1920388.25	4323503.52	3287695.71	3125205.62
F5_P169.1230_1_3_F4.S4499	0.960642803	4-Isopropyl-3-cyclohexene-1-carboxylic acid		HMDB0037175	Prenol lipids	pos	169.1225905	10.27	169.1	81.1	592007.07	533222.93	547814.59	519833.69	284260.45	242494.46	232487.39	275617.75	239859.72	225930.34	182179.57	185155.22	180334.28	160524.65	153176.12	183783.37
F3_P127.0760_1_6_F4.S1039	0.955409718	4-Methyl-3Z,5-hexadienoic acid	NA	NA	NA	pos	127.0756378	2.42	127.1	109	2408071.85	2426238.83	2447084.48	2386378.53	297760.52	175598.79	179278.61	NA	275883.69	126559.64	664080.19	584187.21	865208.17	785074.33	1255190.06	790268.54
F4_P338.1450_1_1_F5.S0599	0.916787612	4-O-alpha-D-Galactopyranosylcalystegine B2		HMDB0038228	Organooxygen compounds	pos	338.1451926	2.33	338.1	176.1	7029223.60	7112778.09	6732110.73	6798934.19	268861.01	67430.64	77257.17	NA	NA	150760.19	2396787.09	2527770.68	2544637.09	2263687.48	2282366.99	2460948.95
F3_P155.1070_1_3_F4.S1019	0.90407292	4-Oxo-2-nonenal		HMDB0060285	Organooxygen compounds	pos	155.106739	2.41	155.1	67.1	1152461.56	1116352.03	1100928.19	1025021.59	330881.61	642204.76	NA	483485.94	NA	201559.98	255153.51	NA	811074.19	334000.56	331845.03	176943.80
F5_P262.1650_1_3_F4.S3112	0.911318489	4-oxododecanedioic acid	NA	NA	NA	pos	262.1649438	6.13	262.2	227.1	90578.38	62446.15	121535.39	75986.30	34599.31	74679.60	25380.37	34695.06	28542.59	22496.54	NA	NA	98648.30	NA	31667.15	76939.63
F1_P182.0450_0_3_F1.S2548	0.971337522	4-Pyridoxic acid	C00847	HMDB0000017	Pyridines and derivatives	neg	182.0451812	6.79	182	108	396337.39	384214.93	403061.60	387689.25	341904.29	322238.65	269261.41	265372.87	273534.35	263710.33	74344.73	76676.69	76479.92	70630.78	71458.45	75742.30
F5_P309.1130_1_1_F5.S3460	0.905359932	4R,5R,6S-Trihydroxy-2-hydroxymethyl-2-cyclohexen-1-one 6-(2-hydroxy-6-methylbenzoate)		HMDB0040692	Benzene and substituted derivatives	pos	309.1130066	8.43	309.1	291.2	12613053.36	11768532.65	12231275.15	12799381.62	7702385.42	7633662.60	7661980.89	8431790.60	7595098.21	7541527.95	5031323.90	5256568.48	5026670.74	5264724.64	5000653.58	5425028.36
F4_P364.2700_1_1_F5.S1771	0.924336094	5(6)-EpETrE-EA	NA	NA	NA	pos	364.2702026	5.21	364.3	346.3	11182929.83	11553520.69	11665601.74	10436570.92	1581091.46	1564312.93	2086721.59	1982585.89	1404480.80	1452159.97	4148755.23	4457244.41	4447046.47	4228990.40	4590992.24	4485753.97
F1_P335.2230_0_5_F2.S3283	0.934938532	5(S)-Hydroperoxyeicosatetraenoic acid	C05356	HMDB0001193	Fatty Acyls	neg	335.2234802	9.15	335.2	317.2	448056.73	406443.89	462794.30	480361.92	179827.92	178602.34	177952.72	192767.41	186966.07	171166.95	139137.33	123566.88	123508.79	113246.70	129705.23	151472.47
F3_P177.1020_1_3_F4.S2618	0.923776849	5,6,7,8-tetrahydro-2-Naphthoic Acid	NA	NA	NA	pos	177.1023254	6.4	177.1	91.1	8250000.69	8890482.44	7783634.84	7821696.03	NA	1744707.25	1927949.61	1797672.23	NA	2332468.79	2217840.90	2502100.34	3749016.95	3847029.72	3753554.95	2569377.83
F5_P449.1090_1_1_F5.S1747	0.998533887	5,7-dihydroxy-2-(4-hydroxyphenyl)-3-[(2S,3R,4S,5R,6R)-3,4,5-trihydroxy-6-(hydroxymethyl)oxan-2-yl]oxychromen-4-one	NA	NA	NA	pos	449.1091601	5.31	449.1	287.1	612681136.65	561295701.02	541323904.77	611232243.13	55202935.89	47863238.19	78016799.84	62783896.53	51206565.31	57050038.87	337691368.38	343343787.28	371686791.61	330533024.05	298755589.35	315356332.46
F3_P333.2050_1_2_F5.S3559	0.925238768	5-[2-(3-Furyl)ethyl]-8a-(hydroxymethyl)-5,6-dimethyl-3,4,4a,5,6,7,8,8a-octahydro-1-naphthalenecarboxylic acid	NA	NA	NA	pos	333.2049866	9.64	333.2	138.1	63827.31	NA	80529.44	NA	NA	NA	NA	61918.12	47445.26	NA	NA	23424.01	NA	NA	33944.32	NA
F5_P315.1810_1_6_F5.S1772	0.928361901	5-[2-(3-Furyl)ethyl]-8-hydroxy-5,6,8a-trimethyl-3,4,4a,5,6,7,8,8a-octahydro-1-naphthalenecarboxylic acid	NA	NA	NA	pos	315.1809387	4.68	315.2	70.1	603105.85	510520.09	511345.10	499927.28	146951.86	110981.59	114183.94	102303.22	77608.61	NA	178934.64	NA	NA	NA	NA	192913.77
F4_P341.1390_1_2_F5.S1805	0.945099379	5-[6-(3-hydroxy-4-methoxyphenyl)-1,3,3a,4,6,6a-hexahydrofuro[3,4-c]furan-3-yl]-2-methoxyphenol	NA	NA	NA	pos	341.1394958	5.49	341.1	137.1	4981681.60	5226444.16	4839009.14	4971217.65	1519886.48	1488127.39	1874918.94	1502667.39	1454859.21	1958385.53	2653103.57	2936203.23	5658696.75	2846731.72	2575313.52	5671379.69
F3_P144.0660_1_1_F4.S1055	0.942224693	5-Acetyl-2,3-dihydro-1,4-thiazine		HMDB0034882	Thiazines	pos	144.0657349	0.92	144.1	84.1	28821863.94	27846778.26	27942614.30	27316717.91	15063144.91	14444368.61	15988809.14	15867827.74	15999605.63	16284155.35	6941764.40	7550134.90	10501844.52	7881261.63	7589283.98	7478316.43
F4_P112.0760_1_4_F4.S2454	0.950397039	5-Acetyl-3,4-dihydro-2H-pyrrole		HMDB0031308	Pyrrolines	pos	112.076088	5.49	112.1	94.1	312844.60	257783.89	296624.03	265032.77	NA	60451.52	65703.31	40411.03	29557.37	47523.57	171479.60	187022.65	206078.19	243650.08	198478.38	199065.13
F1_P178.0500_0_2_F1.S2619	0.937258608	5-FLUOROINDOLE-2-CARBOXYLIC ACID	NA	NA	NA	neg	178.0502625	7.08	178.1	134.1	801289.46	761926.31	806209.33	777993.59	488644.34	491774.25	512556.99	493752.44	462831.51	476685.07	184157.41	222308.33	207568.73	180402.48	186311.70	178947.07
F3_P313.1440_1_3_F5.S3025	0.903854587	5-hydroxy-2,2-dimethyl-10-(2-methylbut-3-en-2-yl)pyrano[3,2-g]chromen-8-one	NA	NA	NA	pos	313.1440017	8.26	313.1	257.1	8908652.07	8737517.17	9285822.75	8662601.73	1531158.74	1401941.75	3066662.49	1412026.98	1464781.78	1426212.95	15316512.57	16702817.61	16482333.18	15721514.13	14714767.92	15489261.21
F3_P127.0500_1_5_F4.S1496	0.957982484	5-Hydroxymethyl-2-furancarboxaldehyde	C11101	HMDB0034355	Carbonyl compounds	pos	127.0504379	4.33	127	109	3291136.04	3445421.97	3454373.30	3209716.62	343699.01	331855.42	284302.36	241831.27	389417.46	330377.04	2653181.65	3099463.22	2728758.61	2943442.17	3136986.79	2841617.58
F4_P271.1690_1_4_F4.S3940	0.905457837	5-methoxy DALT	NA	NA	NA	pos	271.1691871	8.87	271.2	159.1	64657264.80	60609522.24	55845925.23	55419247.98	31904922.51	29853474.78	36570111.45	30384602.20	28397628.56	29218593.72	10683424.64	11815386.39	12249469.99	11302259.87	11743819.25	12191080.75
F5_P298.0980_1_2_F5.S1583	0.9978749	5'-METHYLTHIOADENOSINE	NA	NA	NA	pos	298.0977783	4.98	298.1	136.1	13261727.01	13514797.32	13275595.03	12918824.56	3500317.97	4168107.23	2419366.10	2603866.79	3724770.15	3522065.68	17929834.19	19592767.84	19361389.06	19437244.95	18601728.30	19836027.35
F5_P179.1070_1_4_F4.S3166	0.928927872	5-Phenylvaleric acid		HMDB0002043	Fatty Acyls	pos	179.106842	6.65	179.1	91.1	207217980.89	214024813.49	210224175.44	207893589.56	108492893.94	108682421.24	115003613.70	110142577.61	100443131.93	93989570.65	89913583.61	94877637.30	92972030.19	89499824.24	92836715.22	92689751.28
F1_P353.2340_0_2_F2.S3361	0.901393803	5-trans PGF2��	NA	NA	NA	neg	353.2340393	8.77	353.2	309.2	497470.24	577911.73	590631.89	799612.18	300343.45	364330.71	NA	243347.86	178375.92	188531.76	181195.04	151844.98	275919.71	143610.81	271652.30	101937.01
F5_P195.1750_1_2_F4.S4732	0.927893871	6,10-Dimethyl-5(E),9-undecadien-2-one	NA	NA	NA	pos	195.1745148	10.93	195.2	177.2	213281.60	191692.58	216120.89	197436.47	891535.27	946992.30	1037443.76	998915.01	918117.51	874050.53	158667.78	162124.43	150375.49	157536.11	164311.42	159743.64
F3_P351.1200_1_4_F5.S1735	0.904663879	6-[2,3-Dihydroxy-1-(hydroxymethyl)propyl]-1,2-dihydro-7-hydroxy-9-methoxy-cyclopenta[c][1]benzopyran-3,4-dione	C19590	HMDB0062427	Coumarins and derivatives	pos	351.1196594	5.47	351.1	333.1	13605021.33	15012855.33	13312651.62	13040512.00	5357211.78	4852419.86	8233772.65	7298514.92	4047784.87	4279042.14	631734.64	629022.13	564341.90	1128973.48	500899.27	628233.35
F4_P208.0830_1_2_F4.S2032	0.930084528	6-Amino-9H-purine-9-propanoic acid		HMDB0029939	Imidazopyrimidines	pos	208.0830476	4.61	208.1	136.1	8658271.42	7295891.73	8129614.87	7958171.82	236038.18	109478.86	288184.99	NA	111775.86	NA	4852157.35	4948707.66	4883292.60	4561237.50	4693933.57	4289603.02
F4_P325.0930_1_1_F5.S1681	0.996979077	7-[(2S,3R,4S,5S,6R)-3,4,5-trihydroxy-6-(hydroxymethyl)oxan-2-yl]oxychromen-2-one	NA	NA	NA	pos	325.0926514	4.65	325.1	163	NA	3698741.12	3261174.19	3692806.93	244516.69	195395.46	310736.67	277959.23	272892.21	323622.95	2461485.27	2844238.78	2316087.12	2329280.85	2646688.29	2398412.61
F1_P691.1910_0_1_F3.S1294	0.95820595	7-[(2S,3R,4S,5S,6R)-4,5-dihydroxy-3-[(2R,3R,4R,5R,6S)-3,4,5-trihydroxy-6-methyloxan-2-yl]oxy-6-[[(2R,3R,4R,5R,6S)-3,4,5-trihydroxy-6-methyloxan-2-yl]oxymethyl]oxan-2-yl]oxy-6-methoxychromen-2-one	NA	NA	NA	neg	691.1911466	5.21	691.2	191.1	376792.87	295443.71	323784.01	434097.14	NA	NA	NA	NA	NA	NA	107818.45	NA	141817.49	181406.95	154903.11	213739.04
F3_P903.2810_1_5_F6.S1255	0.983399912	7-[(2S,3R,4S,5S,6R)-4,5-dihydroxy-6-(hydroxymethyl)-3-[(2S,3R,4R,5R,6S)-3,4,5-trihydroxy-6-methyloxan-2-yl]oxyoxan-2-yl]oxy-5-hydroxy-2-(4-hydroxyphenyl)-3-[(2S,3R,4S,5S,6R)-3,4,5-trihydroxy-6-[[(2S,3R,4R,5R,6S)-3,4,5-trihydroxy-6-methyloxan-2-yl]oxymethyl]oxan-2-yl]oxychromen-4-one	NA	NA	NA	pos	903.280964	6.4	903.3	287.1	81812.07	76203.96	194939.82	77478.58	NA	NA	NA	NA	NA	NA	39883.17	121456.08	71564.53	66789.06	NA	52838.67
F3_P741.2270_1_4_F6.S1489	0.995029373	7-[6-[[3,4-dihydroxy-6-methyl-5-[3,4,5-trihydroxy-6-(hydroxymethyl)oxan-2-yl]oxyoxan-2-yl]oxymethyl]-3,4,5-trihydroxyoxan-2-yl]oxy-5-hydroxy-3-(4-hydroxyphenyl)chromen-4-one	NA	NA	NA	pos	741.227191	6.5	741.2	287.1	276631.78	214465.55	284246.76	112154.89	16526.94	NA	NA	NA	NA	NA	141612.00	82141.38	87026.61	167558.92	111091.79	111532.32
F3_P348.0720_1_2_F5.S2219	0.982988098	7-alpha-D-Ribosyladenine 5'-phosphate	NA	NA	NA	pos	348.0718994	7.1	348.1	136.1	1694689.30	1438358.55	1491707.29	1448454.15	369690.40	405565.12	423069.23	433514.92	319762.35	282963.51	NA	NA	NA	NA	NA	NA
F5_P432.2390_1_2_F5.S3480	0.975535818	7b,9-Dihydroxy-3-(hydroxymethyl)-1,1,6,8-tetramethyl-5-oxo-1,1a,1b,4,4a,5,7a,7b,8,9-decahydro-9aH-cyclopropa[3,4]benzo[1,2-e]azulen-9a-yl acetate	NA	NA	NA	pos	432.2385652	9.39	432.2	119.1	1899368.20	1655481.90	2340787.21	1923959.88	1268088.75	1336401.06	1185743.78	838533.42	832702.83	1197705.26	1042812.14	899492.11	441210.91	788390.66	1016767.21	791279.16
F1_P421.1380_0_2_F2.S1825	0.978893899	8-((6-ethyl-4-hydroxy-5-methyl-2-oxo-2H-pyran-3-yl)methyl)-5,7-dihydroxy-2-phenylchroman-4-one	NA	NA	NA	neg	421.1377869	5.55	421.1	255.1	762884.21	956506.74	872704.02	828539.01	226083.00	252080.12	261923.13	270102.06	250243.00	229734.30	1068280.07	845145.43	981746.81	691273.73	1961937.47	1051061.82
F3_P244.1540_1_5_F4.S2279	0.900137715	8-acetamido-2-methyl-7-oxononanoic acid	NA	NA	NA	pos	244.15424	5.03	244.2	166.1	6391069.15	6754597.84	6466219.57	7104460.77	2244252.52	2091507.86	2134797.98	1949831.83	1841985.49	1735286.08	1240541.86	1272477.88	1153079.71	1108513.39	1251251.36	1194714.09
F3_P169.1220_1_6_F4.S3260	0.932589187	8-Epiiridodial	NA	NA	NA	pos	169.1224353	7.25	169.1	85	535437.00	567756.04	500327.83	517633.46	331299.47	337915.57	381147.19	348757.07	313621.08	315542.68	277423.98	280487.01	256391.61	267010.31	282273.94	253050.52
F3_P213.1490_1_1_F4.S3371	0.919983852	8-Hydroxy-4,8-dimethyl-4E,9-decadienoic acid	NA	NA	NA	pos	213.1485857	7.56	213.1	67	2992848.50	2852657.14	3175768.88	2584664.11	1540019.62	1777010.08	2020780.60	1843902.97	1555850.54	1276080.78	1206857.95	1126028.87	1238215.95	1013064.34	982158.40	1034714.39
F3_P307.2640_1_3_F5.S4148	0.938231009	9(Z),11(E),13(E)-Octadecatrienoic Acid ethyl ester	NA	NA	NA	pos	307.2636414	11.16	307.3	67	15382905.25	14303416.49	14032282.94	13570789.00	7421669.21	6974460.44	7457208.73	7146650.27	6293325.89	6062334.57	4554559.44	4594656.72	4873801.96	4247046.71	4587369.63	4264654.04
F3_P305.2330_1_3_F5.S2215	0.973646244	9,10,16-trihydroxy palmitic acid	NA	NA	NA	pos	305.2330322	6.29	305.2	67.1	209959.32	NA	247532.18	NA	NA	65260.16	100234.61	NA	77550.89	NA	NA	102144.83	79826.87	107268.35	95527.85	NA
F3_P497.3120_1_5_F5.S3391	0.917066993	9,12,15-Octadecatrienoic acid, 3-(hexopyranosyloxy)-2-hydroxypropyl ester, (9Z,12Z,15Z)-	NA	NA	NA	pos	497.3121767	10.08	497.3	81.1	657078.96	722590.97	636896.34	612021.70	43665.80	55840.55	NA	59276.39	61038.27	46296.23	1604469.80	1769365.43	1741373.32	1610902.99	1614918.32	1657207.79
F3_P295.2270_1_3_F4.S4291	0.900952229	9-OxoODE	C14766	HMDB0004669	Fatty Acyls	pos	295.226706	9.52	295.2	277.2	11734178.41	11597881.04	14494582.85	2990045.82	3775523.07	3746891.92	5961123.06	3603629.67	6997547.85	3292620.83	1871127.05	1592995.51	1800972.33	1772460.81	1607087.35	1383130.81
F2_P192.0660_0_1_F1.S2072	0.968045467	Actrarit	NA	NA	NA	neg	192.0660095	4.94	192.1	148.1	88277.38	89267.38	75858.79	114420.37	38640.56	25976.03	70950.31	29390.49	NA	NA	NA	NA	28234.20	48387.91	NA	40383.43
F3_P268.1040_1_4_F4.S0680	0.999284035	ADENOSINE	NA	NA	NA	pos	268.1040344	1.73	268.1	136.1	37000327.68	37919057.99	36966684.93	35284540.13	195814.55	123853.88	194491.04	99305.25	120945.24	248568.51	11736246.32	11834799.46	11373817.10	10208263.96	11005562.55	10755266.72
F4_P330.0610_1_1_F5.S0913	0.988799237	ADENOSINE 3',5'-CYCLIC MONOPHOSPHATE	NA	NA	NA	pos	330.0605584	3.76	330.1	136.1	58519646.47	56141911.64	55913645.24	54147862.33	306585.41	124040.11	166610.79	163227.83	170058.50	251979.77	18097591.89	17427209.33	15576447.58	12389197.51	14590952.43	18725152.08
F4_P348.0710_1_2_F5.S0557	0.984903185	ADENOSINE 5'-MONOPHOSPHATE	NA	NA	NA	pos	348.0709534	2.1	348.1	136.1	20742540.98	20571461.66	20579359.78	20475961.07	6751594.92	7544830.01	6889413.79	6554275.70	4833247.05	5212346.06	737792.73	684744.80	610494.08	668400.90	729770.13	627141.84
F2_P177.0190_0_4_F1.S2080	0.933755619	Aesculetin	C09263	HMDB0030819	Coumarins and derivatives	neg	177.0185928	5.65	177	89	3828929.55	3289695.29	3159514.78	3586063.24	442292.68	386806.76	471129.98	478376.68	213027.29	256346.45	2339262.27	2299748.68	2302444.41	2239856.79	2417948.63	2446415.42
F5_P341.0880_1_3_F5.S1640	0.999576202	Aesculin	C09264	HMDB0030820	Coumarins and derivatives	pos	341.0877936	5.12	341.1	179	50146096.88	45633313.35	50325242.06	48579650.11	3635875.76	3501614.14	4883589.58	4501664.10	6932144.77	7570486.42	24646675.66	22733849.12	23862829.26	23145833.25	22090069.23	22221387.77
F3_P308.1610_1_4_F5.S1727	0.939593896	Ala Ala Phe	NA	NA	Mini Peptide	pos	308.161176	5.26	308.2	120.1	11654886.85	10818412.88	10854791.62	11246083.55	311709.22	462191.75	202628.57	207063.00	180001.14	163936.65	6224572.91	6299752.07	6091775.38	5978507.86	6620649.96	6925389.70
F4_P316.2130_1_1_F5.S3013	0.914224676	Ala Ile Leu	NA	NA	Mini Peptide	pos	316.2125244	7.69	316.2	86.1	2799573.52	3000699.92	3050482.40	3191947.12	1108688.04	1084695.96	1030971.97	1036646.82	701588.78	714246.25	632831.91	663579.35	675552.37	718651.00	752876.71	675898.76
F5_P302.1970_1_1_F5.S2853	0.942438013	Ala Val Ile	NA	NA	Mini Peptide	pos	302.1967504	7.26	302.2	72.1	719753.82	760485.51	816663.16	751222.62	250697.15	245011.27	304145.98	266912.71	178471.02	187062.06	209750.20	213680.67	195728.61	192823.45	207786.31	200795.48
F4_P203.1390_1_2_F4.S1986	0.968712553	Alanyl-Leucine		HMDB0028691	Carboxylic acids and derivatives	pos	203.139137	4.15	203.1	86.1	33697156.89	32150378.79	30514038.78	32272044.14	15008236.52	14981819.74	5842670.31	6085731.55	4465972.50	4168115.80	9632125.39	11023884.93	11407687.08	10959098.79	10090403.91	11007337.87
F4_P391.2640_1_2_F5.S4032	0.950417885	Alfadolone acetate23930-37-2	NA	NA	NA	pos	391.2637553	10.15	391.3	105.1	1147422.08	1223937.50	1106228.14	1145125.11	554091.06	519614.63	540432.81	516731.35	439623.81	411742.81	507391.09	644459.31	670543.61	467495.24	583753.10	567996.75
F5_P473.3640_1_2_F5.S3705	0.934090363	Alisol A	NA	NA	NA	pos	473.3635123	10	473.4	119.1	756359.51	790194.37	675218.42	695173.50	277203.72	210367.31	267752.00	260241.25	285960.34	223927.40	201989.48	213367.10	203884.32	201022.32	184969.34	198324.18
F2_P157.0250_0_1_F1.S0336	0.926505249	Allantoin	C01551	HMDB0000462	Azoles	neg	157.0246185	0.91	157	97	278063.23	282562.96	172782.80	244909.67	610373.63	637922.49	586183.48	581104.55	431454.37	397469.71	NA	NA	NA	NA	NA	NA
F2_P295.2280_0_2_F2.S3723	0.98004041	Alpha-dimorphecolic acid	C14767	HMDB0004670	Fatty Acyls	neg	295.228254	10.49	295.2	277.2	538424.27	511192.80	509638.08	483604.45	251469.48	247929.53	238495.34	249343.60	286668.74	284240.81	81195.48	65172.34	67831.79	71964.25	79415.40	75360.38
F3_P183.1380_1_6_F4.S3103	0.920993268	alpha-Terpineol formate		HMDB0032050	Prenol lipids	pos	183.138092	7.8	183.1	67.1	6166231.09	6142227.39	6143782.55	6070811.32	2821606.38	2159066.45	3096446.38	2950997.86	2224306.52	2486772.42	5557153.30	5183449.78	4773585.98	4319224.92	4739116.18	4770878.68
F5_P237.2210_1_2_F4.S4460	0.904010011	Ambronide		HMDB0036831	Naphthofurans	pos	237.2213461	10.18	237.2	69.1	13722256.99	12192109.50	12979178.55	13461592.65	6702989.10	6051228.55	6802670.84	6533017.92	7710618.85	6843300.09	2765558.35	3193544.72	3056563.50	2850039.93	2923664.55	2719777.78
F1_P160.0610_0_2_F1.S0678	0.965323636	Aminoadipic acid	C00956	HMDB0000510	Carboxylic acids and derivatives	neg	160.0607605	0.9	160.1	73	46662.50	69491.52	60990.04	56779.58	NA	NA	NA	NA	NA	NA	45161.16	41640.72	50781.20	45078.47	43464.19	54333.04
F5_P297.2070_1_1_F5.S3509	0.915059822	Antirhine	NA	NA	NA	pos	297.2066082	8.69	297.2	279.2	1856786.69	2032210.02	2058724.21	1929933.90	823038.05	845923.08	994669.00	1111624.47	958113.55	1016927.05	352956.40	274531.22	341259.30	286462.48	429708.17	402966.93
F3_P305.2480_1_8_F5.S4039	0.940361527	Arachidonic acid	C00219	HMDB0001043	Fatty Acyls	pos	305.2478803	10.78	305.2	93.1	48417359.90	43023326.87	42111385.30	47811659.16	22531026.56	21390264.32	25782656.30	24604386.41	24960205.91	29744206.24	16044515.79	18192103.25	17436135.96	15994397.37	15664829.04	16030771.33
F5_P304.2640_1_3_F5.S3664	0.935268535	Arachidonoyl amine	NA	NA	NA	pos	304.2639771	10.02	304.3	67.1	2990444.89	2669599.62	2461604.45	2652142.06	1275301.20	1184805.18	1229212.64	1195002.00	898926.82	807318.56	828369.65	804413.94	753928.73	805070.30	766534.22	860203.08
F3_P271.2270_1_5_F4.S4320	0.905518287	ar-Artemisene		HMDB0039155	Prenol lipids	pos	271.2267456	10.55	271.2	67	997479.60	1371076.35	978482.81	991841.38	782680.80	307320.48	476848.10	200617.58	184183.50	163006.05	487557.68	451902.51	522661.21	436103.83	499611.67	684303.74
F5_P450.2570_1_1_F5.S1192	0.916759009	Arg Gln Phe	NA	NA	Mini Peptide	pos	450.2568446	4.13	450.3	70.1	1457424.21	1391245.83	1545193.07	1415809.42	NA	NA	31451.51	NA	29602.73	NA	771405.11	755236.41	718346.21	665985.18	667111.45	738859.88
F3_P288.2030_1_3_F4.S1475	0.92919649	Arg Leu	NA	NA	Mini Peptide	pos	288.2030029	4.23	288.2	70.1	7360755.61	7453817.58	7323623.83	8010615.63	3135360.28	2888694.02	2986423.55	2920340.90	2403175.94	2237885.67	2139777.36	NA	1960604.77	1948095.04	2014343.05	1983287.85
F3_P359.2410_1_3_F5.S1153	0.994678887	Arg Leu Ala	NA	NA	Mini Peptide	pos	359.2407507	4.17	359.2	70.1	3293831.53	2171448.24	2445569.26	3429797.31	489579.23	453771.34	443743.78	457522.08	345384.79	288270.75	639085.01	NA	939552.25	2259725.69	227370.60	2205554.59
F5_P389.2510_1_3_F5.S1016	0.989220183	Arg Leu Thr	NA	NA	Mini Peptide	pos	389.2514517	3.97	389.3	70.1	653087.19	726423.30	649166.05	741921.97	56937.59	44573.66	34659.27	38384.60	24906.78	23491.34	484132.22	669760.42	326972.18	295210.14	306135.43	311601.75
F3_P322.1880_1_6_F5.S1292	0.944225655	Arg Phe	NA	NA	Mini Peptide	pos	322.1880904	4.32	322.2	70.1	6333794.79	6210060.89	5745255.65	6585686.33	969288.36	801439.47	925955.56	888299.91	822896.88	679587.47	2836061.80	3369209.51	3112470.97	2871478.41	3176868.81	3334705.80
F3_P436.2410_1_3_F5.S0676	0.902770329	Arg Phe Asn	NA	NA	Mini Peptide	pos	436.2412496	2.82	436.2	70.1	49978.81	62324.84	40079.84	NA	NA	NA	NA	NA	NA	NA	NA	NA	NA	NA	NA	NA
F4_P175.1190_1_1_F4.S0378	0.9929746	Arginine	NA	NA	NA	pos	175.1190453	0.94	175.1	70.1	13665950.25	14591077.39	12768315.52	15211045.18	2525358.30	2555614.30	892759.86	876121.91	1585028.17	1359532.78	25299572.04	25765029.87	24385270.17	25107714.83	23077194.95	24614057.77
F4_P389.2040_1_1_F5.S1244	0.938955017	Asn Lys Gln	NA	NA	Mini Peptide	pos	389.2037659	4.22	389.2	147.1	2473685.18	2939043.76	2943062.20	2340853.47	213308.49	147729.90	119070.68	150887.29	100696.69	91732.23	1435769.23	1474959.99	1423975.53	1392350.84	1352730.53	1210678.09
F4_P408.2350_1_1_F5.S0449	0.952662709	Asn Lys Phe	NA	NA	Mini Peptide	pos	408.234807	1	408.2	84.1	1669937.49	1605247.26	1614587.46	1649508.08	41873.16	41109.78	45998.38	55447.63	44544.64	48484.53	1218017.10	1213612.83	1250289.57	1147250.90	1194974.55	1221061.39
F3_P280.1290_1_1_F4.S2224	0.900632991	Asn Phe	NA	NA	Mini Peptide	pos	280.1291405	4.86	280.1	91.1	2404580.22	2389459.20	2455304.76	2334700.42	689873.66	738050.58	303234.44	349072.58	389126.56	378162.18	535802.79	941913.58	675209.79	692831.61	690593.91	675338.09
F3_P347.1930_1_6_F5.S1179	0.938782659	Asn Thr Ile	NA	NA	Mini Peptide	pos	347.1930939	4.48	347.2	86.1	6696383.58	2829486.80	4542716.53	2867466.71	NA	188708.10	115942.76	129348.39	89942.67	90258.23	2237620.17	2931566.34	786284.97	814403.48	2885923.14	2801418.60
F5_P434.1660_1_3_F5.S0915	0.951929691	Asp His Tyr	NA	NA	Mini Peptide	pos	434.1664779	3.82	434.2	110.1	1873790.63	2031408.19	1813883.15	1746233.13	NA	NA	NA	NA	NA	NA	340599.24	405612.69	321920.41	418843.98	322951.29	300109.20
F4_P318.1560_1_3_F5.S1453	0.916120727	Asp Ile Ala	NA	NA	Mini Peptide	pos	318.1555778	5.26	318.2	85	191927.78	202450.29	234354.86	661625.74	72711.77	220685.97	69646.05	NA	57737.89	65716.78	154786.77	148077.76	183293.65	82436.22	104399.84	184666.44
F3_P360.2140_1_3_F5.S1984	0.903632331	Asp Leu Leu	NA	NA	Mini Peptide	pos	360.2137451	5.46	360.2	86.1	13514233.86	13703780.71	13636432.12	13846510.13	479408.48	504823.43	260595.49	261616.14	316091.03	202380.97	6969302.33	9285234.43	7247975.80	12089943.31	9285863.24	7164747.80
F5_P344.1830_1_2_F5.S1711	0.967605037	Asp Pro Ile	NA	NA	Mini Peptide	pos	344.1826477	5.24	344.2	70.1	8633581.58	8805802.91	8893932.27	8326321.12	1911387.51	1786122.18	1318593.71	1378663.67	1973716.89	1786984.73	1209309.02	1461726.11	1330285.52	1381239.78	1393007.64	1397905.40
F3_P334.1620_1_5_F5.S1220	0.922349359	Asp Ser Ile	NA	NA	Mini Peptide	pos	334.1615513	4.4	334.2	86.1	3673157.57	3717105.17	4023252.02	3739141.75	509283.34	203663.68	205611.69	261378.28	71114.86	78335.26	1893738.41	1358531.76	1218645.67	1155460.78	1156954.90	1323076.21
F1_P131.0450_0_1_F1.S0268	0.984346003	Asparagine	NA	NA	NA	neg	131.0451965	0.87	131	114	314832.42	359955.97	294476.10	303740.77	NA	NA	NA	NA	NA	NA	363954.99	387712.31	394936.58	395692.73	393632.64	381951.15
F1_P417.1050_0_1_F2.S1153	0.904088742	Asp-TyrMe-OH	NA	NA	NA	neg	417.1047363	4.16	417.1	149.1	1895488.50	2146333.54	1925969.57	1732696.21	305029.51	342320.73	379527.38	381278.54	377415.37	382051.47	527871.31	544731.34	542061.37	525864.04	553666.46	491012.97
F5_P329.2840_1_3_F5.S4349	0.90221016	Avocadene 4-acetate		HMDB0031045	Fatty Acyls	pos	329.2844869	11.94	329.3	95.1	1468556.39	1362647.56	1444037.18	1373705.46	1302644.96	1354704.53	1568795.68	1740866.05	NA	1642551.84	1431517.45	1387978.09	1485258.84	1554134.90	1247083.98	1404461.10
F5_P211.1080_1_3_F4.S1908	0.92509478	Azelaic acid	C08261	HMDB0000784	Fatty Acyls	pos	211.1078227	4.28	211.1	193.1	3524884.73	4642518.35	2667591.21	3045588.90	951394.93	1204736.04	1268222.57	1358402.95	657244.61	394504.81	2057692.23	2124892.28	2354921.89	3077553.82	3172737.52	2113013.21
F5_P249.1490_1_9_F4.S4296	0.934704013	Azuleno[5,6-c]furan-1(3H)-one, 4,4a,5,6,7,7a,8,9-octahydro-4,8-dihydroxy-6,6,8-trimethyl-	NA	NA	NA	pos	249.1486029	9.75	249.1	231.1	4374090.77	4416910.62	4742592.22	4477931.66	1807521.68	1578805.06	1858707.90	1908187.17	1824394.28	1699254.64	1766758.97	2070507.11	1998393.30	1715047.37	1818830.92	1762412.22
F4_P275.1390_1_3_F4.S3232	0.93414404	Batatasin II		HMDB0040929	Stilbenes	pos	275.1390381	7.54	275.1	105.1	166392260.00	156948552.86	155152466.24	161054552.01	75610265.67	74624292.94	85222326.87	87371086.04	70855559.70	65879551.90	53133037.90	58316910.77	53679447.84	52438886.76	45399684.05	49381219.02
F3_P347.2370_1_1_F5.S3667	0.971182375	Benzo[b]cyclopenta[e]pyran-8(3H)-one, 3a,5,6,7,9,9a-hexahydro-7-hydroxy-1-[(4E)-6-hydroxy-1,5-dimethyl-4-hexen-1-yl]-3a-methyl-	NA	NA	NA	pos	347.2373657	9.86	347.2	329.2	10420596.71	10960503.99	10871487.56	17329988.56	5393924.91	5199337.71	5295354.41	5021711.68	6084253.29	6341847.88	2154936.61	1901452.88	1974884.24	1809727.19	1740147.70	1800428.36
F4_P431.1920_1_2_F5.S2205	0.934421636	Benzoic acid, 4-hydroxy-, 1-(acetyloxy)-1,2,3,3a,4,7,8,8a-octahydro-3-hydroxy-6,8a-dimethyl-3-(1-methylethyl)-7-oxo-4-azulenyl ester	NA	NA	NA	pos	431.1924098	6.93	431.2	251.1	1619139.64	1751673.30	1342680.02	1681307.79	268269.50	268144.77	170314.96	188064.52	269574.57	214188.57	1545483.87	1476337.56	1654164.05	1408699.89	1766754.53	1683774.30
F1_P527.1420_0_2_F2.S1913	0.915760585	Benzoic acid, 4-hydroxy-, 1-(hexopyranosyloxy)-1,4a,5,7a-tetrahydro-4a-hydroxy-7-(hydroxymethyl)cyclopenta[c]pyran-5-yl ester	NA	NA	NA	neg	527.1419382	5.76	527.1	137	263184.45	369078.79	300621.74	328994.61	35649.88	32183.71	61024.61	34794.23	40867.37	49099.10	255705.32	267759.68	250168.34	281969.04	215536.89	219385.60
F4_P205.1230_1_1_F4.S3878	0.903704897	Benzyl 2,3-dimethyl-2-butenoate		HMDB0036224	Benzene and substituted derivatives	pos	205.1225281	8.05	205.1	91	7125394.86	7638122.04	7836751.59	7727864.80	2884063.84	2860131.30	3325492.95	3241396.36	2624577.94	2930074.55	2985357.60	3181479.30	3149928.63	2969415.31	3119493.92	2843447.01
F1_P237.0980_0_1_F1.S1028	0.928661259	Benzyl b-L-arabinopyranoside	NA	NA	NA	neg	237.0977122	3.13	237.1	71	366963.61	424441.07	415390.31	NA	NA	NA	NA	NA	24799.13	NA	84260.38	119428.15	87306.35	66377.32	69948.53	103843.60
F3_P434.2030_1_1_F5.S1975	0.967184892	beta-D-Glucopyranoside, 2-phenylethyl 2-O-beta-D-xylopyranosyl-	NA	NA	NA	pos	434.2031323	5.84	434.2	85	349988.50	NA	357111.75	401190.26	630734.73	530989.06	329151.34	274510.54	424109.24	402471.73	304062.41	281371.99	233426.51	243827.42	224091.28	208788.04
F3_P397.3840_1_2_F5.S4874	0.916107333	beta-Sitosterol	C01753	HMDB0000852	Steroids and steroid derivatives	pos	397.3837189	13.94	397.4	147.1	80944.48	3238044.80	NA	7916881.91	5580652.24	3737978.73	9498648.49	618249.40	8849460.18	672022.89	3575281.03	319957.51	2836610.01	1370723.94	3258670.53	316950.39
F4_P583.2560_1_1_F5.S3409	0.915454005	Biliverdin	C00500	HMDB0001008	Tetrapyrroles and derivatives	pos	583.2563734	8.68	583.3	297.1	6246733.33	5446256.11	5580352.49	5704480.26	483760.54	452350.35	391016.47	427058.60	253334.44	249041.25	4853259.94	4718683.80	4715345.82	4367181.99	4291297.09	4683558.15
F3_P272.0550_1_2_F4.S3204	0.904970641	Brassica oleracea Alkaloid		HMDB0033602	Carboxylic acids and derivatives	pos	272.0553878	7.1	272.1	226.1	22389518.05	21853307.25	22517341.51	22977841.68	11515850.90	11354347.26	8831290.17	8836075.95	4050028.41	3934712.41	245948.88	201204.01	276002.95	182944.29	305556.13	182012.41
F1_P193.0860_0_5_F1.S2468	0.99814508	Butylparaben		HMDB0032575	Benzene and substituted derivatives	neg	193.0863953	6.61	193.1	149.1	1185250.61	1102073.60	1076359.35	1098627.85	681794.00	926985.03	592567.40	933971.25	1113387.19	992437.03	109749.06	97795.43	111114.63	109506.86	80978.53	105444.23
F2_P311.1690_0_2_F2.S4265	0.909477249	C11-LAS (STANDARD MIX)	NA	NA	NA	neg	311.1694623	12.63	311.2	183	118683573.68	125671576.21	193560479.07	117290992.29	38602864.92	42624695.63	46584167.04	68743664.46	39009456.34	41300536.87	124040322.03	62332409.74	68562667.04	88734307.26	62460976.06	87578064.36
F1_P179.0340_0_2_F1.S2656	0.952481179	Caffeic acid	C01481	HMDB0001964	Cinnamic acids and derivatives	neg	179.0343018	7.07	179	135.1	141469.55	NA	79326.82	94200.02	46949.80	46918.62	258393.05	66378.87	47440.26	43335.06	NA	NA	NA	NA	NA	NA
F4_P331.2490_1_4_F5.S2313	0.92914043	Carbocyclic Thromboxane A2	NA	NA	NA	pos	331.2485933	6.36	331.2	295.2	81815251.39	82202243.42	56753455.16	80504175.22	25805832.14	31022304.30	24569229.06	29490618.57	17677810.14	17138878.77	23542694.23	19885477.88	24788326.36	17607353.76	21691516.26	24284948.34
F5_P219.1020_1_2_F4.S3082	0.929812068	Carboxyibuprofen	NA	NA	NA	pos	219.1017178	6.84	219.1	91	7203979.76	7361613.59	7270148.60	7267375.13	7581008.94	7518577.44	6906865.88	5953799.75	4469465.08	5052239.20	3102231.57	3117377.82	3349485.61	3221738.41	3224767.26	3854127.78
F1_P741.3230_0_1_F3.S1362	0.912407994	Carda-5,20(22)-dienolide, 3-[(2-O-beta-D-glucopyranosyl-beta-D-glucopyranosyl)oxy]-14-hydroxy-, (3beta)-	NA	NA	NA	neg	741.3225781	5.47	741.3	695.3	4111999.11	4279779.02	4163740.83	4421589.29	361578.56	277390.92	582840.31	381643.86	469456.33	400912.23	3357587.43	3647558.33	3252152.52	3291909.44	3242544.12	3213312.07
F1_P341.1250_0_2_F2.S2019	0.936978504	Cellobiose	C06422	HMDB0000055	Organooxygen compounds	neg	341.1249316	5.96	341.1	73	293767.27	302740.54	286511.31	322680.93	NA	NA	NA	NA	NA	NA	193964.10	239658.31	177762.77	232705.25	194508.46	208490.65
F1_P665.2170_0_1_F3.S0434	0.900092553	Cellotetraose	NA	NA	NA	neg	665.2168984	1	665.2	161.1	464829.36	450845.62	474555.92	473431.19	315947.18	300539.05	226551.56	226040.48	138590.57	135836.29	224018.58	236863.34	216982.56	217869.05	198859.30	206517.34
F3_P375.2900_1_1_F5.S4016	0.952000089	Chenodeoxycholic acid	C02528	HMDB0000518	Steroids and steroid derivatives	pos	375.2898254	10.77	375.3	71.1	769995.27	731387.44	516156.77	688713.56	452257.78	315563.94	307398.17	415359.99	370944.54	269874.67	145233.56	66552.88	108789.24	64877.58	100359.65	89652.23
F1_P353.0887_0_5_F2.S2164	0.914572426	Chlorogenic acid	C00852	HMDB0003164	Organooxygen compounds	neg	353.0883728	6.26	353.1	191.1	14608004.64	12267140.47	12311427.06	7717040.58	186875.46	107275.81	244790.97	200734.02	255464.40	130980.93	6984099.75	7399241.89	7499238.49	6603075.17	6978573.73	7071651.29
F3_P347.2950_1_5_F5.S4352	0.913355165	cis-4,10-13,16-Docosatetraenoic Acid methyl ester	NA	NA	NA	pos	347.2950439	10.92	347.3	81.1	1231763.14	1622497.45	2997109.21	3729090.34	1171568.07	1138104.56	1083263.09	2076757.53	1549923.40	1519602.35	1268273.30	1563531.56	1212308.66	1576194.98	1513036.90	1512467.84
F5_P176.1030_1_1_F4.S0407	0.974377115	Citrulline	C00327	HMDB0000904	Carboxylic acids and derivatives	pos	176.1030258	0.87	176.1	70.1	16752428.51	16381208.92	16361232.75	16586775.93	64656060.22	65239177.29	28958368.64	29812504.91	17904805.43	16577455.35	1676393.55	1661441.18	1485251.02	1612399.72	1519364.12	1840677.92
F5_P199.0710_1_4_F4.S2151	0.936118854	Clavaminic acid	NA	NA	NA	pos	199.0714722	5.5	199.1	182	320307.30	338035.60	315131.12	373063.90	206221.00	128698.20	143336.77	158008.32	153929.67	98932.08	99702.76	111085.75	110606.89	133230.40	137034.30	106688.14
F4_P167.0700_1_3_F4.S2748	0.929675622	Coniferyl alcohol	C00590	HMDB0012915	Phenols	pos	167.0704001	6.74	167.1	149.1	4351733.70	4153830.32	4308390.35	4215270.44	296117.67	NA	231435.74	233489.44	282737.79	272573.27	3222650.60	3757565.74	3618627.93	3373231.61	3736980.65	3843001.84
F3_P204.1340_1_3_F4.S1335	0.955816018	Crotamiton		HMDB0014410	Benzene and substituted derivatives	pos	204.1343689	2.79	204.1	68	121281.08	107637.27	NA	50084.12	NA	NA	NA	NA	NA	NA	34558.63	NA	35191.26	25122.79	NA	55210.37
F1_P353.0887_0_2_F2.S1539	0.90866889	Cryptochlorogenic acid		HMDB0030653	Alcohols and polyols	neg	353.0888604	5.32	353.1	191.1	633287204.30	621410037.34	619963845.78	598168182.00	10350303.66	7050733.60	10219047.89	9035207.51	7907148.99	7220091.86	413491532.13	459542559.30	429693114.96	406553135.44	423841726.18	409744089.73
F4_P131.0840_1_2_F4.S0488	0.940852582	Cucurbitine	NA	NA	NA	pos	131.0835114	1.23	131.1	85.1	445738912.96	439817335.77	623073378.02	476855501.47	23359262.24	23676361.20	48683809.82	47502351.28	22224956.70	22976804.83	227333960.06	243655026.49	229422513.12	219007562.24	225687410.05	216323913.42
F5_P491.1200_1_1_F5.S2333	0.987352369	Cyanidin 3-(6''-acetylglucoside)	NA	NA	NA	pos	491.1200525	6.62	491.1	287.1	259437166.82	227556113.50	231320356.79	225381823.13	608656.20	628277.19	560306.41	590956.25	450900.82	281049.14	149662640.64	164776171.59	121445579.41	143376843.11	155792110.98	166436149.74
F2_P328.0460_0_1_F2.S0909	0.930071384	Cyclic AMP	C00575	HMDB0000058	Purine nucleotides	neg	328.0460933	3.69	328	134	14935513.35	14589785.72	14384978.49	13694068.27	50848.83	53356.31	87818.59	105660.53	32016.01	51753.23	4657840.08	5914250.21	4235370.43	5332124.40	3630188.67	4329881.41
F4_P346.0550_1_5_F5.S0973	0.979436557	Cyclic GMP	C00942	HMDB0001314	Purine nucleotides	pos	346.0552979	3.98	346.1	152.1	17740620.90	21622800.57	17341856.17	28367091.69	168103.16	172436.15	119343.18	173108.92	155805.04	110145.35	10134197.71	14324418.02	10935582.19	11196918.82	9743098.29	13567479.98
F5_P211.1440_1_3_F4.S2700	0.959191084	Cyclo(-Leu-Pro)	NA	NA	NA	pos	211.1441987	6.16	211.1	70.1	25980789.25	26025610.88	25106866.75	25449751.67	18406457.85	17860571.86	8313453.59	7327465.73	6340459.16	6241946.02	8216283.37	9118979.05	8609327.26	8771987.82	8583879.23	8196879.05
F5_P369.1190_1_3_F5.S1960	0.988841582	Cyclohexanecarboxylic acid, 1,3,5-trihydroxy-4-[[(2E)-3-(4-hydroxy-3-methoxyphenyl)-1-oxo-2-propen-1-yl]oxy]-, (1alpha,3alpha,4alpha,5beta)-	NA	NA	NA	pos	369.1190264	5.81	369.1	177.1	1581417.69	2188437.48	1958755.39	2052705.67	282728.96	152174.03	NA	210284.14	NA	NA	3132058.68	2566519.35	2388338.33	3088035.81	2309724.18	2914239.19
F3_P167.0930_1_2_F4.S5858	0.99974985	Cyromazine	C14147	HMDB0029862	Triazines	pos	167.0928968	13.43	167.1	125.1	254497.25	212716.06	NA	176254.26	59744.71	79044.64	87861.70	56260.59	77117.87	NA	116439.88	102395.43	124476.29	55913.13	291910.32	129258.50
F5_P244.0930_1_3_F4.S0779	0.999141289	Cytarabine	C02961	HMDB0015122	Pyrimidine nucleosides	pos	244.0929155	1.75	244.1	112.1	711570094.46	710717653.69	732559910.67	760131213.25	1143805.38	2382722.00	2368422.68	1937887.10	3124461.71	3007241.09	244548134.21	255229427.06	244920117.41	213101358.07	255630472.25	231193449.00
F2_P149.0450_0_1_F1.S0478	0.934683109	D-(-)-Arabinose	NA	NA	NA	neg	149.0445709	1.43	149	89	165124.67	192101.73	133667.77	168821.48	NA	NA	NA	19760.52	12442.88	NA	38904.01	42583.80	38596.66	37502.71	40304.76	31518.86
F5_P595.1680_1_3_F5.S2095	0.996851051	Datiscin	NA	NA	NA	pos	595.1678855	6.1	595.2	287.1	105164565.10	85801623.76	64969447.54	88789510.13	2251795.22	1809508.70	3078145.74	3968620.03	1009786.55	988114.10	55390968.62	65326348.27	94255376.03	50264566.75	58774908.40	57024752.19
F4_P213.1270_1_3_F4.S4240	0.97259577	dehydrocostus lactone	NA	NA	NA	pos	213.1274283	9.6	213.1	165.1	4002327.81	3965950.97	3865319.09	3915073.93	518162.82	498319.92	471108.99	479871.74	388693.96	423887.69	2143588.11	2235954.22	2141287.06	2123630.89	2226334.80	2138933.63
F4_P228.0980_1_5_F4.S0960	0.912798483	Deoxycytidine	C00881	HMDB0000014	Pyrimidine nucleosides	pos	228.0978088	2.26	228.1	112	9242447.56	11488329.34	12640168.90	10450583.41	130597.26	NA	186119.51	104564.76	63631.14	NA	1577769.22	2805991.32	3316038.95	3253106.25	2446327.10	3623126.48
F2_P179.0550_0_3_F1.S0267	0.986756863	D-FRUCTOSE	NA	NA	NA	neg	179.0554106	0.83	179.1	87	1675215.19	1640337.01	1653060.67	1607293.67	NA	22890.53	61942.37	36304.08	NA	30840.06	1606650.27	1653803.29	1613355.38	1515114.33	1482822.81	1517429.72
F3_P423.2750_1_2_F5.S3625	0.927132491	DHEA ENANTHATE	NA	NA	NA	pos	423.2749518	9.74	423.3	121.1	3028660.55	1622572.21	1360707.59	1240895.08	316252.87	437378.24	448020.78	334623.58	412463.69	313154.48	2601543.65	4636966.58	4088203.20	3151755.72	3464054.33	3125180.40
F1_P277.1450_0_1_F1.S3640	0.948649819	Dibutyl phthalate	C14214	HMDB0033244	Benzene and substituted derivatives	neg	277.1445608	10.12	277.1	134	36952.70	32423.97	30221.48	28097.02	21237.40	21352.62	19965.94	19167.35	17686.00	20299.03	NA	NA	NA	NA	NA	12670.04
F3_P375.2690_1_1_F5.S4315	0.930485976	Digitoxigenin143-62-4	NA	NA	NA	pos	375.2689159	10.83	375.3	105.1	923201.88	1135561.18	895944.31	906035.39	558030.23	621361.55	588672.78	550420.30	567305.75	634031.18	477457.04	517883.43	497067.32	475056.58	302887.75	491046.11
F4_P249.1850_1_5_F4.S4198	0.900181002	Dimethylbenzyl carbinyl hexanoate		HMDB0032228	Benzene and substituted derivatives	pos	249.1849763	9.44	249.2	93.1	97849518.85	97716022.83	96474783.34	97556503.47	81291780.03	77343213.73	81608594.19	87652076.17	65504283.52	53740039.11	1481974.93	1729600.54	1699394.06	NA	5941642.20	7576124.56
F2_P131.0340_0_2_F1.S1468	0.98777879	Dimethylmalonic acid		HMDB0002001	Carboxylic acids and derivatives	neg	131.0340006	4.56	131	87	948125.55	926467.60	889894.16	967525.87	208008.37	168642.03	232020.96	204279.92	228545.48	187505.11	586469.07	631242.72	632903.00	545742.13	592518.18	596673.88
F4_P278.1830_1_1_F4.S4708	0.917382683	Dinorcapsaicin		HMDB0036325	Benzene and substituted derivatives	pos	278.183197	9.96	278.2	81.1	83372942.05	83267562.86	80796905.08	148570316.59	46212217.14	44926518.76	50164570.06	47479284.43	48104188.61	45648670.99	38639615.14	64433139.08	39897534.65	36670899.51	40413958.22	39017356.17
F5_P391.2850_1_1_F5.S0058	0.993440129	Dioctyl Phthalate	NA	NA	NA	pos	391.2851013	1	391.3	149	444345.65	501707.54	522326.67	545693.80	NA	614830.74	270624.46	116274.56	195717.28	NA	444304.66	398200.13	426500.92	376049.58	376892.06	392940.25
F4_P170.0970_1_2_F4.S4312	0.928637195	Diphenylamine	C11016	HMDB0032562	Benzene and substituted derivatives	pos	170.0965118	9.79	170.1	93	1728470.71	1581893.19	1592299.18	1681648.63	1532894.89	1364714.87	1595749.12	1629825.75	1362672.31	1182979.96	1053786.81	1088330.97	1040029.88	1073154.74	868459.81	1061012.89
F3_P342.2390_1_2_F5.S1996	0.980654501	DIPROTIN A	NA	NA	NA	pos	342.2393188	5.88	342.2	70.1	8589959.74	13844231.81	8239242.94	8707552.05	1986694.23	1914268.89	797661.34	684909.12	702309.28	891691.60	4433738.37	3995737.75	3665419.76	4884138.86	3201629.11	3577714.22
F5_P148.0610_1_1_F4.S0383	0.900076958	DL-Glutamate		HMDB0060475	Carboxylic acids and derivatives	pos	148.0605011	0.85	148.1	84	35664867.75	35205929.88	34456290.80	35807258.34	106095638.62	105564577.90	85749958.59	90284162.66	64816310.11	64860200.04	28486458.24	35797315.71	34072087.03	33986190.39	33182904.01	29254271.95
F3_P166.0860_1_6_F4.S2391	0.935433957	DL-Phenylalanine	NA	NA	NA	pos	166.0864082	5.93	166.1	120.1	13496023.38	12822839.13	13691594.38	13553138.57	18261991.63	17910389.55	7062838.00	6786736.54	5536457.65	5737658.33	2959459.08	3734014.58	3445429.45	3091347.51	3703293.46	2893288.50
F3_P343.1240_1_1_F5.S0315	0.939110549	D-Maltose	C00208	HMDB0000163	Organooxygen compounds	pos	343.1240024	0.92	343.1	85	209916.74	233334.03	229575.33	251511.24	NA	39495.78	NA	43499.45	NA	44251.27	181375.87	144263.47	118359.94	138767.18	132132.86	138893.02
F5_P329.2480_1_5_F5.S3949	0.958283578	Docosahexaenoic acid	C06429	HMDB0002183	Fatty Acyls	pos	329.2477326	10.2	329.2	81.1	700512.21	623686.17	734925.21	748230.01	420266.32	411039.15	535508.60	398033.41	352936.64	307302.95	618585.36	603747.68	653183.96	568079.32	1084004.77	492170.74
F3_P365.1940_1_6_F5.S3291	0.907632856	DODECAHYDRO-8''-HYDROXY-1'',2'(5'H)-FURAN-5',5''-[5H-1,4A](METHANOXYMETHANO)NAPHTHALEN]-2,9''-DIONE	NA	NA	NA	pos	365.1941528	9.88	365.2	81.1	3464748.19	3454230.13	3469364.55	3323503.74	1407354.38	2298579.91	1305651.23	1259581.03	1747056.94	1548989.87	709421.04	724942.94	709756.64	723740.68	671143.93	664583.42
F3_P231.1590_1_2_F4.S3608	0.939508174	Dodecanedioic acid	C02678	HMDB0000623	Fatty Acyls	pos	231.159178	7.82	231.2	91	3607711.34	3579045.38	3594814.01	2959343.14	2976052.18	1782578.11	1665620.94	3641327.51	1687800.09	1512818.34	758745.78	825807.03	792126.35	802970.95	803709.24	809778.85
F1_P299.0780_0_3_F2.S1500	0.971275722	Dopamine	C03758	HMDB0000073	Phenols	neg	299.0778809	5.22	299.1	137	32188959.48	28818666.67	29183540.45	29709539.16	547858.44	530127.99	895690.55	994781.63	1805436.05	1870278.34	20050212.26	18977792.30	20528236.70	17154844.96	18071926.23	18280065.73
F3_P166.0860_1_1_F4.S2023	0.958670592	D-Phenylalanine	NA	NA	NA	pos	166.0863528	4.43	166.1	120.1	941565347.20	1133967544.73	1129863006.62	1104220782.73	625262328.71	586098242.13	434501098.65	459528031.08	252537124.77	254366880.74	728038120.74	780485129.89	741637455.13	734610435.63	797185145.58	799457184.83
F5_P123.0810_1_4_F4.S2711	0.912986119	D-Threitol	C16884	HMDB0004136	Organooxygen compounds	pos	123.0806808	6	123.1	95.1	1571401.84	1428077.33	1421459.48	1413529.84	1300650.37	1222915.59	1245860.83	1282669.75	1591015.29	1559858.68	487126.18	544477.33	998431.21	522148.62	482750.52	498793.71
F1_P203.0820_0_2_F1.S1808	0.978336437	D-Tryptophan	C00525	HMDB0013609	Indoles and derivatives	neg	203.0821075	5.06	203.1	116	7597638.86	7109823.85	7564266.38	7034596.20	3530636.40	3418892.20	2352908.66	2235931.21	1405743.47	1451200.87	5653498.79	6075924.01	5599625.40	5488119.14	5642148.71	5608527.96
F3_P291.1970_1_2_F5.S5038	0.92694263	Ecklonialactone A	NA	NA	NA	pos	291.1965027	13.8	291.2	79	370043.56	376604.51	282811.22	NA	1180391.98	1494337.68	1279556.23	1631009.57	1011067.79	1037783.51	858729.83	596486.15	923271.08	798728.61	1080906.75	888966.43
F3_P303.2170_1_2_F5.S2080	0.992342421	Eicosapentaenoic acid	C06428	HMDB0001999	Fatty Acyls	pos	303.217041	6.04	303.2	153	43687515.15	46120367.74	39695514.69	47297106.32	4184352.44	3275972.71	4874119.58	4014505.28	1136712.05	1586059.45	NA	32988591.00	29170626.95	28132582.21	51884531.47	30351380.77
F5_P335.2220_1_3_F5.S3187	0.936349931	ent-Prostaglandin E2	NA	NA	NA	pos	335.2219849	8.63	335.2	275.2	875950.48	1069776.83	1297026.94	906352.54	1133126.46	NA	948204.06	833379.16	1619985.36	628646.14	553128.48	547434.43	557689.83	1005826.90	443834.02	502342.37
F2_P339.0730_0_2_F2.S1617	0.978598181	Esculin sesquihydrate	NA	NA	NA	neg	339.0728699	5.12	339.1	177	110979499.41	105624703.19	107615643.49	109335526.62	2823049.34	2119656.59	3301450.50	3157872.32	4911680.93	4734600.94	47944769.53	52211096.61	49894977.80	47377439.65	47221020.90	46862820.09
F2_P269.1400_0_1_F1.S2984	0.975654032	ESTRA-4,9-DIENE-3,17-DIONE	NA	NA	NA	neg	269.1396348	7.63	269.1	225.2	732489.72	739654.15	691925.45	694530.48	317273.57	278862.64	432269.66	301009.65	261434.44	261322.30	173029.29	188948.45	212014.25	174420.00	184128.46	169588.28
F4_P238.0930_1_3_F4.S0888	0.957619839	Ethopabate	NA	NA	NA	pos	238.0934175	2.05	238.1	136.1	62476925.30	63453711.77	61007922.37	57955749.28	149662.19	65098.89	142282.34	100924.74	223237.57	291256.76	20890390.39	20370097.25	20859364.18	18325514.50	21703533.98	19485896.05
F5_P207.1380_1_2_F4.S4394	0.927849139	Ethyl (?��)-2-ethyl-3-phenylpropanoate		HMDB0037194	Fatty Acyls	pos	207.1381783	9.99	207.1	91	7886813.95	7494114.76	7280874.79	7237304.18	5506486.81	5450046.36	7802345.92	5362552.70	5374817.98	5440335.94	3487182.85	1998613.69	3548774.47	1740538.78	1797853.45	1795325.61
F5_P311.2950_1_1_F5.S3931	0.950074741	Ethyl oleate	C03425	HMDB0034451	Fatty Acyls	pos	311.2947134	9.83	311.3	81.1	3480193.45	1326112.30	3507763.70	1202085.08	1106221.91	1141465.16	2171719.78	2940441.66	1027464.23	958627.93	555450.89	2717310.91	550331.10	683650.73	436336.69	550882.96
F3_P291.2320_1_3_F4.S4172	0.944358397	Etiocholanolone	C04373	HMDB0000490	Steroids and steroid derivatives	pos	291.2316589	9.61	291.2	273.2	21780090.76	21035808.78	17315601.43	16848257.14	12599832.24	12107696.84	13562018.57	10741428.26	10428105.13	12359348.33	4674391.89	4168518.02	3412251.44	2847810.60	2790150.83	4161767.68
F2_P205.0500_0_2_F1.S3260	0.924802657	Eugenitol		HMDB0029466	Benzopyrans	neg	205.0501862	8.9	205.1	161.1	618905.03	623195.12	600161.27	627120.95	151251.17	143010.46	185828.57	182195.52	150482.34	166260.79	181178.07	194386.02	192763.94	173331.15	179684.55	169441.07
F4_P183.0850_1_3_F4.S2899	0.930945517	EVERNINIC ACID	NA	NA	NA	pos	183.0847025	6.8	183.1	137.1	1116892.87	1233856.70	1134126.50	1251936.87	1248583.36	1478275.77	1491016.28	1209938.90	1378463.58	1005560.39	437623.41	442784.99	492376.81	473977.68	471923.66	418461.36
F2_P164.0350_0_3_F1.S2364	0.979356208	Formylanthranilic acid	C05653	HMDB0004089	Benzene and substituted derivatives	neg	164.0345635	6.34	164	92	1706843.34	1556337.27	1665897.78	1596221.58	1559893.58	1430019.93	2043838.05	2185766.66	1756865.15	1535545.87	317914.87	316775.54	338728.75	307894.74	289844.29	300766.61
F1_P169.0140_0_1_F1.S1328	0.979969685	Gallic acid	C01424	HMDB0005807	Benzene and substituted derivatives	neg	169.01351	4.11	169	125	244826.27	319246.24	257296.53	313027.03	64245.56	85957.48	77640.67	68774.90	NA	9592.57	183700.58	176698.45	143176.91	178049.07	192778.93	180556.73
F4_P219.0980_1_4_F4.S0480	0.962133224	gamma-Glutamylalanine	C03740	HMDB0006248	Carboxylic acids and derivatives	pos	219.0975269	1.54	219.1	84	13404529.60	11586988.76	11669729.40	13326481.51	895796.01	813798.89	630361.58	554566.05	403312.32	383971.07	8579924.14	8615879.11	8554171.07	7757802.40	8162991.62	7949790.57
F5_P339.1600_1_2_F5.S3321	0.931665466	Gancaonin X		HMDB0041386	Isoflavonoids	pos	339.1597595	8.94	339.2	189.1	9499795.94	7340422.28	8542007.17	6898638.91	2537727.78	2435334.35	3898794.08	2606348.35	2349172.27	3330648.28	3921283.64	5081398.72	4330766.01	4684446.26	4771959.15	4763498.97
F2_P153.0180_0_1_F1.S2000	0.948395058	Gentisic acid	C00628	HMDB0000152	Benzene and substituted derivatives	neg	153.0184075	4.8	153	108	93564313.19	91802179.03	93312725.41	91698449.45	64327412.42	60569238.45	62919146.15	62482402.90	33023056.74	37601350.02	8512052.13	8668660.96	8916464.50	8428736.48	8325839.05	9049637.23
F3_P253.2160_1_3_F4.S3572	0.93011748	Geranyl 2-ethylbutyrate		HMDB0038255	Fatty Acyls	pos	253.2161584	8	253.2	67.1	11334399.36	11416311.33	10914555.59	11523876.57	5889699.29	5538068.14	5470494.18	5455286.28	6023177.31	6462474.37	2375049.25	2552739.44	2979462.01	2365031.62	2473222.17	2442824.11
F3_P245.1380_1_5_F4.S3503	0.91618577	Geranylbenzoquinone	NA	NA	NA	pos	245.138471	8.25	245.1	79.1	1525952.61	1357767.98	1592002.68	1421475.32	842835.13	1936257.60	806137.38	843316.31	748632.97	684716.46	379974.70	421500.18	396536.05	369224.18	357548.83	397058.44
F4_P291.2530_1_2_F4.S3151	0.929439399	Geranylgeraniol	NA	NA	NA	pos	291.2529907	7.6	291.3	81.1	NA	16270726.47	15289011.90	15959135.25	8382809.48	8258851.40	8299786.63	8552792.32	8265116.48	10378453.31	4345639.76	4098850.28	4585817.00	4004120.74	3862073.19	4128786.19
F3_P247.1690_1_4_F4.S4584	0.918857913	Geranylhydroquinone	NA	NA	NA	pos	247.1693596	10.5	247.2	95	3053198.69	3045887.71	3161990.05	3021949.14	1599670.81	1426143.28	1443373.95	1634110.85	1568360.03	1510783.89	1072776.76	1301600.25	1046186.69	1019180.24	1032406.41	1066465.41
F4_P311.1850_1_2_F5.S3288	0.920254236	Gestodene		HMDB0015668	Steroids and steroid derivatives	pos	311.1854858	8.18	311.2	293.2	5947928.67	5352989.64	6220769.41	6796437.55	4471112.14	4428963.81	4499988.27	4218214.11	4252073.88	4454850.60	4045732.55	3063668.82	3423292.10	3266890.44	2952236.16	3224105.11
F4_P204.0870_1_4_F4.S4143	0.92206246	Gln Gly	NA	NA	Mini Peptide	pos	204.0867767	10.16	204.1	84	96970.17	137876.69	142332.00	147168.73	237121.61	700018.12	635719.98	91974.03	590018.73	117429.14	493400.82	383590.52	475725.36	446617.81	463211.51	418826.37
F5_P407.2300_1_3_F5.S1999	0.911651774	Gln Ile Phe	NA	NA	Mini Peptide	pos	407.2298057	5.86	407.2	120.1	1799428.11	1856198.41	1686846.24	1890710.10	424454.01	386183.62	268887.34	247562.96	329882.89	319144.55	NA	NA	610482.24	570689.64	532061.98	557482.97
F5_P294.1460_1_3_F5.S1591	0.931109064	Gln Phe	NA	NA	Mini Peptide	pos	294.1456299	4.99	294.1	120.1	6786145.95	6486975.61	6566588.51	6502801.04	1196908.49	1067763.62	590646.05	623022.28	758345.23	717057.43	2506135.25	2469809.72	2519815.94	2385102.29	2550716.72	2551164.92
F3_P348.1300_1_6_F5.S2453	0.913116715	Glu Ala Glu	NA	NA	Mini Peptide	pos	348.1297172	6.07	348.1	84	889956.98	884584.47	393517.44	409990.78	70003.07	68021.55	103279.45	82744.29	44131.35	28998.74	116036.28	162453.20	122547.18	169428.12	145563.64	320725.76
F5_P376.1720_1_4_F5.S1439	0.936399632	Glu Asp Ile	NA	NA	Mini Peptide	pos	376.1721802	5.33	376.2	86.1	1481996.68	1518209.46	1201536.61	1185212.14	284943.03	214275.74	301826.25	247231.59	296303.56	279439.43	805787.64	807623.68	681606.56	708856.06	618808.76	1852258.43
F5_P417.2310_1_4_F5.S1641	0.917884567	Glu Leu Arg	NA	NA	Mini Peptide	pos	417.2312019	5.71	417.2	70.1	304512.59	424667.71	593792.45	505463.04	116819.31	66314.06	66452.54	41640.09	66574.61	76621.86	105745.88	117273.69	NA	147016.46	230390.13	112105.83
F4_P295.1290_1_3_F4.S2380	0.982167226	Glu Phe	NA	NA	Mini Peptide	pos	295.1286812	5.33	295.1	120.1	147225845.33	148168031.93	149057252.80	141895477.69	10065194.88	9319908.12	11963700.77	12453228.80	6940131.33	6197851.88	80385447.63	90445650.67	80762797.88	78154252.81	77187552.80	73651575.88
F5_P382.1870_1_2_F5.S1808	0.920382451	Glu Pro His	NA	NA	Mini Peptide	pos	382.1871268	5.5	382.2	70.1	3098124.77	3017972.21	2976374.24	3152354.02	62038.09	NA	117016.52	57921.14	60863.21	147071.74	3058765.44	3037674.97	2973710.96	2925755.50	2962875.60	3023727.37
F5_P467.1890_1_1_F5.S0923	0.921699292	Glu Ser Thr Met	NA	NA	Mini Peptide	pos	467.1885762	3.76	467.2	449.2	9757832.42	8144180.13	9425030.06	9230703.27	NA	NA	12910.82	NA	NA	NA	3111979.88	3106488.71	2255566.50	1943679.97	2214061.04	2081011.42
F3_P334.1400_1_2_F5.S1843	0.914510476	Glu Trp	NA	NA	Mini Peptide	pos	334.1404855	5.54	334.1	188.1	37389881.99	35165216.53	35220477.00	35461402.86	1692678.14	1424990.96	1615746.30	1661739.47	998749.16	872083.00	18843517.96	19264179.20	19505005.01	17716374.04	18411103.69	19764698.52
F3_P247.1290_1_6_F4.S1911	0.940080756	Glu Val	NA	NA	Mini Peptide	pos	247.1289215	4.03	247.1	72.1	956836.83	1021012.74	922608.42	1035589.03	129443.70	133207.22	113600.39	147772.14	89244.82	60982.95	324094.60	253331.85	273263.35	359599.88	364139.22	317789.67
F4_P318.1670_1_4_F5.S0989	0.970100297	Glu Val Ala	NA	NA	Mini Peptide	pos	318.1665039	4.34	318.2	72.1	9731111.21	11746335.87	11852755.35	9346961.36	804399.21	784970.96	305214.18	294080.72	221996.52	219906.85	5955445.37	4881537.14	5958940.94	4753939.35	5886229.99	6140541.36
F3_P394.1980_1_3_F5.S1912	0.930316422	Glu Val Phe	NA	NA	Mini Peptide	pos	394.1978455	5.66	394.2	72.1	1979980.44	2086709.65	2358845.67	2299876.24	116023.52	90198.61	53259.82	65415.18	48315.47	39675.75	812078.02	929809.96	870527.57	993211.03	745539.41	795041.81
F3_P289.0920_1_3_F4.S0540	0.913120808	Glucosylisomaltol		HMDB0038341	Organooxygen compounds	pos	289.09198	1.17	289.1	127	8883201.40	7276988.91	8899586.69	8404505.30	142338.30	153900.83	133506.15	124558.20	112903.38	181521.66	6669584.17	7463796.31	7277141.30	6723306.89	6701455.94	7133122.35
F3_P345.2250_1_4_F5.S1053	0.968871828	Gly Arg Leu	NA	NA	Mini Peptide	pos	345.2250671	4.4	345.2	70.1	725457.20	687506.26	670382.66	2025936.70	122698.01	125029.89	99969.77	98862.25	87424.95	79830.09	NA	291739.73	310027.06	297169.08	334572.41	1020194.49
F3_P304.1510_1_4_F5.S1517	0.915324067	Gly Asp Ile	NA	NA	Mini Peptide	pos	304.1510431	5.27	304.2	86.1	663444.34	788416.70	781705.65	631019.97	210276.37	146268.01	156150.39	149271.35	85719.24	108772.88	328892.20	321109.57	539485.42	284946.61	453602.24	285428.32
F5_P189.1240_1_1_F4.S1811	0.992793855	Gly Ile	NA	NA	Mini Peptide	pos	189.1235322	4.58	189.1	86.1	36091825.81	36563210.75	35381196.64	36472845.83	11462131.32	11377742.78	4966604.54	4799713.48	5411909.65	5039891.35	10424074.15	11027925.71	10772510.64	10636237.00	10393505.77	11711465.04
F3_P302.1970_1_1_F5.S2593	0.939809118	Gly Ile Leu	NA	NA	Mini Peptide	pos	302.1968689	7.27	302.2	86.1	18009121.28	16621108.82	16542555.56	16525380.48	11221617.07	10561154.77	9459308.34	9638303.27	5763740.87	5281934.54	924282.98	1054445.97	1136692.73	1051544.56	858575.13	994184.97
F3_P336.1810_1_4_F5.S2644	0.968657038	Gly Phe Ile	NA	NA	Mini Peptide	pos	336.1811278	7.37	336.2	120.1	12764785.96	12798035.37	12859576.85	12715176.61	6771134.95	6321968.94	7988646.96	7841361.22	4081515.33	3668455.53	1305887.10	1410839.17	1342197.26	1294751.01	1116715.18	1343970.49
F4_P287.1390_1_2_F4.S2399	0.971978688	Gly Pro Asn	NA	NA	Mini Peptide	pos	287.1389835	5.35	287.1	148.1	9362822.37	9221497.47	8864926.08	9593228.37	3310546.80	2858545.97	3151810.18	2621012.62	2827136.99	3173665.13	4514149.83	5462144.69	4666645.56	4661492.57	4629404.58	4477878.26
F4_P310.1290_1_1_F5.S1329	0.914338699	Gly Ser Phe	NA	NA	Mini Peptide	pos	310.1292472	4.46	310.1	120.1	580187949.65	546883817.85	572511371.34	532345552.03	1510906.70	1414185.41	1084519.43	1178133.92	796541.36	755909.47	313754252.28	336841495.87	308501765.89	296698854.11	307571169.61	288094846.14
F5_P288.1920_1_6_F4.S2464	0.964452579	Gly Val Ile	NA	NA	Mini Peptide	pos	288.1918244	5.48	288.2	72.1	8373281.90	7514335.10	9525802.75	6315903.00	726187.00	699331.64	303762.07	589440.44	524218.95	491979.35	4414484.30	3095898.89	4312477.17	3167749.64	3188156.41	4458246.82
F3_P322.1770_1_2_F5.S1881	0.96613364	Gly Val Phe	NA	NA	Mini Peptide	pos	322.1770809	5.61	322.2	72.1	5386343.31	3777580.01	5219878.47	5126830.09	657004.01	539292.70	298309.87	307874.22	279985.12	256787.13	2536727.35	2455446.20	1806741.84	1649618.79	2685286.74	2766772.74
F2_P187.1080_0_5_F1.S1679	0.945491345	Glycylleucine	C02155	HMDB0000759	Carboxylic acids and derivatives	neg	187.1081848	4.66	187.1	130.1	138370.84	134582.19	125586.45	130980.36	68947.35	61644.33	26199.16	28349.84	31090.82	35886.76	NA	52801.04	64188.42	62687.28	60199.29	71617.36
F3_P175.1080_1_1_F4.S1259	0.973344263	Glycyl-Valine		HMDB0028854	Carboxylic acids and derivatives	pos	175.1077728	2.03	175.1	72.1	20202970.57	20379418.45	20091570.68	19108408.41	4662763.88	5049574.37	1465794.80	1282267.95	700643.08	835799.54	4293242.03	4627687.08	4274825.52	4535129.91	4629457.16	4636867.42
F1_P150.0410_0_1_F1.S0591	0.946590138	Guanine	C00242	HMDB0000132	Imidazopyrimidines	neg	150.0411989	1.64	150	66	1206998.36	1163388.03	1094175.45	1138754.48	664424.04	675002.63	1090499.41	1014998.23	1556130.24	1232329.76	598983.34	746969.60	640721.42	665689.74	645695.41	699918.75
F4_P284.0990_1_1_F4.S1808	0.981403802	GUANOSINE	NA	NA	NA	pos	284.0989472	4.16	284.1	152.1	952414907.12	815661698.06	NA	1722416.05	41106444.65	34546773.62	20066522.96	17602542.12	32058733.49	28404688.29	864692546.09	798625619.48	NA	818696181.79	821295396.08	NA
F3_P323.2770_1_3_F5.S4035	0.905318045	Heneicosapentaenoic Acid-d6	NA	NA	NA	pos	323.2771301	10.81	323.3	291.2	14305872.74	14975143.44	14187353.72	13137141.87	15791012.65	13083996.82	14035695.28	13888792.85	9464644.96	8879366.88	816994.75	658673.73	717401.96	596129.81	664476.46	599732.94
F4_P303.1560_1_2_F5.S1675	0.92146221	Histidinyl-Phenylalanine		HMDB0028892	Carboxylic acids and derivatives	pos	303.1558533	5.18	303.2	173.1	846901.20	750565.47	835112.84	818629.15	382920.36	340886.08	405215.45	395613.44	503404.35	410789.25	449821.06	578100.01	639124.91	548270.08	518296.59	514897.66
F3_P183.0650_1_3_F4.S2860	0.959779233	Homovanillic acid	C05582	HMDB0000118	Phenols	pos	183.0653171	6.33	183.1	95	2787685.50	2777569.29	2728460.85	2690756.61	2666353.62	3092840.76	2933837.42	2946299.47	3761385.93	4296569.47	1505780.62	1645656.47	1806140.83	1669935.16	3056287.85	1523648.22
F2_P181.0500_0_6_F1.S1884	0.913413846	Hydroxyphenyllactic acid	C03672	HMDB0000755	Phenylpropanoic acids	neg	181.049975	4.95	181.1	163	693637.77	652490.03	571587.58	546900.96	272067.55	177428.89	248590.06	204646.07	228559.93	216741.97	362609.81	306165.30	293258.45	213501.28	231442.26	244919.66
F4_P334.1500_1_1_F5.S0808	0.917741695	Hydroxytyrosol 1-O-glucoside		HMDB0041024	Organooxygen compounds	pos	334.1504211	3.23	334.1	137.1	314376.11	242454.50	226072.74	105404.89	32495.62	27003.13	32294.18	18998.78	43382.51	27050.21	164584.41	117607.12	131350.20	131203.76	137238.44	111203.48
F3_P137.0460_1_4_F4.S1804	0.939828941	Hypoxanthine	C00262	HMDB0000157	Imidazopyrimidines	pos	137.0459524	4.26	137	110	1013540.21	1093684.39	1044359.69	1011631.33	636086.21	896076.92	518534.21	557821.39	523130.10	451854.93	774173.34	724575.40	782184.01	737952.63	853290.78	734318.06
F4_P337.1760_1_2_F5.S1992	0.917380022	Ibogamine-18-carboxylic acid, 3,4-didehydro-, methyl ester, (5beta,18beta)-	NA	NA	NA	pos	337.1761339	5.86	337.2	144.1	2518705.82	2270986.41	2520974.15	2435763.29	409046.95	411928.60	258916.93	281482.49	247570.37	211219.16	908539.39	813180.54	836434.68	832273.53	883987.43	791391.64
F3_P274.1760_1_4_F4.S2014	0.932344101	Ile Ala Ala	NA	NA	Mini Peptide	pos	274.1759183	5.12	274.2	86.1	1551020.86	1203254.89	4003490.47	1124731.39	644958.92	379331.23	840655.39	260379.98	680130.51	228137.48	1764523.45	1722074.79	1834361.99	NA	781614.18	841560.24
F4_P393.2140_1_2_F5.S2039	0.931865018	Ile Asn Phe	NA	NA	Mini Peptide	pos	393.2139833	5.97	393.2	86.1	3925056.01	4235100.20	3698292.38	3965021.10	2038405.00	1644728.72	671685.62	579788.92	695421.51	553444.91	538808.86	515194.03	543197.08	466883.29	523957.52	572150.15
F3_P247.1290_1_5_F4.S1342	0.969105404	Ile Asp	NA	NA	Mini Peptide	pos	247.1288147	2.18	247.1	86.1	2199799.41	2294444.54	1759805.35	2316191.33	314211.15	477891.36	NA	NA	NA	NA	278576.09	NA	NA	NA	607211.29	NA
F3_P358.1980_1_4_F5.S1563	0.922679707	Ile Glu Pro	NA	NA	Mini Peptide	pos	358.1980549	5.5	358.2	86.1	4797761.03	5515670.07	5626749.92	4626323.63	647789.59	760349.68	208212.30	305494.08	316698.27	179525.05	1908135.71	2130109.09	2035152.76	1887829.40	1957008.80	1632729.38
F3_P362.1820_1_5_F5.S1511	0.943634015	Ile Glu Thr	NA	NA	Mini Peptide	pos	362.1818542	5.18	362.2	86.1	2394752.97	4082605.93	2317888.15	2483577.60	125278.90	136758.20	95977.42	105371.67	88093.83	101007.04	1075173.48	1079362.22	1259982.15	1443006.01	1946087.23	1460170.99
F4_P326.1830_1_1_F5.S0807	0.953792276	Ile Gly His	NA	NA	Mini Peptide	pos	326.182889	2.81	326.2	110.1	2207806.43	1656121.64	1591446.37	1999143.89	21645.63	NA	NA	NA	NA	NA	481259.64	494519.08	484304.02	421847.88	415731.72	518360.99
F3_P245.1860_1_3_F4.S2408	0.984357341	Ile Leu	NA	NA	Mini Peptide	pos	245.185892	5.53	245.2	86.1	94336704.96	91342087.06	91774736.41	93259797.82	15273912.08	14601414.61	8062315.66	8406883.17	7488811.60	7669182.99	33763890.42	33762010.76	33799000.37	32671591.90	33256342.88	35416139.50
F3_P316.2240_1_3_F5.S1672	0.947706445	Ile Leu Ala	NA	NA	Mini Peptide	pos	316.2237795	4.69	316.2	86.1	2909675.75	3065729.48	3319142.20	3071837.90	158199.54	132767.44	115433.40	133956.35	111506.77	NA	1252479.47	1287834.40	1600536.51	1121723.28	1130932.89	1102414.12
F5_P359.2300_1_7_F5.S1536	0.963185944	Ile Leu Asn	NA	NA	Mini Peptide	pos	359.2298584	4.59	359.2	86.1	7664305.51	7764393.33	7593677.05	7309211.70	709179.70	627273.98	337355.81	372603.59	260885.41	195350.74	3307132.84	2961946.90	3250799.55	3059808.03	3133129.81	2931909.61
F3_P376.2100_1_2_F5.S2827	0.910065821	Ile Phe Pro	NA	NA	Mini Peptide	pos	376.2104337	7.78	376.2	86.1	1565358.59	1604584.36	1589668.06	1513233.24	106582.69	90619.27	111923.78	117344.00	84789.58	102979.39	763318.92	691979.79	724458.69	672611.73	635697.98	673122.03
F5_P219.1340_1_2_F4.S1159	0.983922507	Ile Ser	NA	NA	Mini Peptide	pos	219.1339385	2.71	219.1	86.1	35675227.80	37462824.60	34760773.29	34388966.18	6185994.03	5935720.63	1969684.38	2081593.25	1273520.39	2061538.98	10367278.28	6426419.33	7154177.32	9958025.76	6630965.89	7313249.94
F5_P404.2030_1_2_F5.S1968	0.924668191	Ile Ser Ala Asn	NA	NA	Mini Peptide	pos	404.2033386	5.8	404.2	86.1	1612310.69	2319566.06	1869801.50	2131253.74	180518.81	166502.85	208651.30	250848.82	92784.71	96758.32	1096973.07	NA	925554.14	962965.20	991082.89	922322.85
F3_P404.2290_1_4_F5.S1780	0.907247525	Ile Ser Gly Gln	NA	NA	Mini Peptide	pos	404.2290728	5.42	404.2	86.1	3099890.00	2396107.87	2071989.19	4686518.03	361612.20	353709.62	318394.22	264052.58	293320.73	238809.57	1454588.28	788058.87	1440574.62	792740.33	1826345.27	1472848.48
F5_P233.1500_1_2_F4.S1331	0.989735078	Ile Thr	NA	NA	Mini Peptide	pos	233.1495707	3.47	233.2	86.1	40399183.30	52624927.18	38086408.05	50837028.29	19609229.81	12709786.59	3605676.84	2846085.61	2641505.30	2458101.67	9647451.83	6478933.59	6891672.03	5732860.40	6149122.88	5371513.13
F4_P380.2190_1_6_F5.S2025	0.921396724	Ile Thr Phe	NA	NA	Mini Peptide	pos	380.2187751	5.93	380.2	86.1	1903382.73	1952030.97	1837981.10	1931826.79	390963.13	144331.97	112681.72	NA	90788.86	80588.01	921842.09	990894.27	871129.45	893790.71	1009950.82	954808.22
F5_P295.1660_1_1_F5.S1597	0.972862487	Ile Tyr	NA	NA	Mini Peptide	pos	295.16613	4.17	295.2	86.1	38244529.33	40192111.69	39153088.70	40764342.11	315539.16	296636.26	251423.10	243247.93	196463.77	158699.64	24180570.17	24350158.59	22674464.52	22746755.46	24175836.36	22695696.88
F5_P442.2460_1_2_F5.S2580	0.942150066	Ile Tyr Phe	NA	NA	Mini Peptide	pos	442.2458801	7.35	442.2	86.1	8903225.42	12210686.73	12178844.45	12190214.95	NA	4318905.86	3405924.14	3518252.65	3913332.62	3467852.79	4084593.66	4848098.44	4269559.26	3621657.21	3793335.97	3955288.21
F4_P231.1700_1_1_F4.S2140	0.996496576	Ile Val	NA	NA	Mini Peptide	pos	231.1704039	4.82	231.2	86.1	59216238.35	57716804.15	58571079.48	55607591.96	14459452.71	14201211.82	5814635.68	5996063.66	5386166.70	4845853.94	13990699.24	14246428.37	14388883.41	13764068.22	13844665.54	14287107.19
F5_P302.2080_1_1_F5.S1529	0.964154052	Ile Val Ala	NA	NA	Mini Peptide	pos	302.2082981	4.84	302.2	86.1	12963402.80	13024518.30	13803444.26	12560475.19	1317726.29	1169499.94	594911.79	597441.03	376304.65	346763.75	5494503.68	5715887.90	5950275.18	5445759.01	5724382.55	5602908.05
F4_P346.1980_1_4_F5.S1643	0.932288678	Ile Val Asp	NA	NA	Mini Peptide	pos	346.1982422	5.87	346.2	86.1	14613011.13	14197716.54	14687655.53	14748930.10	776283.07	696371.72	393494.11	424889.95	388610.75	397468.42	6766636.05	7005871.91	7228650.25	6565789.51	7292277.61	6923388.25
F4_P378.2390_1_2_F5.S2113	0.932403247	Ile Val Phe	NA	NA	Mini Peptide	pos	378.2393978	6.13	378.2	86.1	14376837.62	14449654.63	13301017.94	13218041.99	1236548.75	1173163.39	671421.90	659727.61	383235.37	394760.27	7399717.38	8071638.80	7820869.00	7532654.08	7747591.09	8555371.02
F5_P330.2390_1_1_F5.S1857	0.906459063	Ile Val Val	NA	NA	Mini Peptide	pos	330.2394765	5.57	330.2	86.1	14080249.59	14556141.36	14420588.51	14601021.43	1130721.61	949300.36	400336.66	303416.66	357365.97	441873.65	6263606.98	7764027.57	5941482.80	8596893.10	7406929.83	8159628.63
F1_P188.0560_0_3_F1.S1098	0.933932992	Indole-3-propionic acid		HMDB0002302	Indoles and derivatives	neg	188.0558742	4	188.1	144.1	1460958.56	1428435.55	641947.61	1486217.41	229714.14	332907.27	518346.98	405557.68	405202.20	245997.17	660024.69	655320.72	648124.86	592158.47	612691.74	673791.43
F2_P186.0400_0_1_F1.S0807	0.961180107	Indoleacrylic acid		HMDB0000734	Indoles and derivatives	neg	186.0401459	1.87	186	142.1	589560.71	601835.04	627156.72	340651.83	NA	66698.28	NA	NA	NA	NA	169258.14	103698.85	111387.01	166506.97	NA	104417.93
F2_P204.0660_0_3_F1.S2402	0.931057513	Indolelactic acid	C02043	HMDB0000671	Indoles and derivatives	neg	204.0661598	6.4	204.1	130.1	71911.25	71995.79	73813.88	67254.72	117822.69	117313.42	106151.94	109192.80	86105.45	89722.74	16806.02	12720.84	14618.80	14478.97	15189.12	14124.66
F4_P269.0880_1_1_F4.S1806	0.983647818	Inosine	C00294	HMDB0000195	Purine nucleosides	pos	269.0880122	4.24	269.1	137.1	49949432.07	60333522.08	51117330.14	56175842.74	9465489.04	8312187.11	8162283.51	7588946.34	7610982.89	7076978.95	33222342.20	36098908.51	33246841.87	33798545.56	36441022.46	37394889.19
F1_P323.1290_0_3_F2.S3533	0.995905398	Isobavachin	NA	NA	NA	neg	323.1292263	9.82	323.1	119	1531140.42	1607922.27	1407523.56	1510489.30	2681222.57	2615430.40	3030206.90	2690953.55	2037759.90	2259148.78	4737513.57	5805160.06	5727822.78	5575266.83	6387866.03	5360270.59
F2_P173.0200_0_1_F1.S0624	0.940576164	Isocitric acid	C00311	HMDB0000193	Carboxylic acids and derivatives	neg	173.0195923	1.06	173	111	1668610.89	1605966.30	1533866.74	1538264.85	216510.50	199597.55	263005.74	240217.18	265117.40	237791.06	748926.30	788326.25	714160.54	719628.91	746507.35	798317.57
F4_P318.1820_1_2_F5.S1997	0.943071546	Isoleucyl-Tryptophan		HMDB0028918	Carboxylic acids and derivatives	pos	318.1818703	5.88	318.2	86.1	11187582.63	10397269.33	10628480.92	11165483.61	4901349.76	4736327.15	2509529.30	2645982.50	2302881.47	2368518.91	1577639.61	1603745.31	1519209.74	1603108.45	1547726.90	1660490.51
F3_P167.0700_1_3_F4.S3571	0.946054431	ISOPEONOL	NA	NA	NA	pos	167.0704757	8.41	167.1	149.1	796987.28	837508.64	948503.72	726438.12	1153500.45	1100161.75	959828.43	1069040.83	1333379.60	1085090.63	466131.13	415479.58	402382.72	365851.33	381804.41	368377.40
F2_P315.0520_0_3_F2.S2569	0.952084243	Isorhamnetin	C10084	HMDB0002655	Flavonoids	neg	315.0518761	7.22	315.1	300	165093.98	167545.00	165238.14	156525.67	55730.57	41863.30	NA	12101.52	NA	NA	151612.89	170764.95	167009.08	148303.22	165946.99	182271.68
F2_P178.0500_0_4_F1.S2084	0.937002235	Isoxanthopterin	C03975	HMDB0000704	Pteridines and derivatives	neg	178.0502472	5.65	178.1	135	67927.38	74699.42	163042.53	91301.18	NA	22833.40	NA	NA	22878.88	NA	18682.83	NA	NA	18136.02	NA	NA
F2_P285.0410_0_2_F1.S2863	0.955766104	Kaempferol	C05903	HMDB0005801	Flavonoids	neg	285.0405766	7.66	285	93	282946.31	331606.84	336475.45	331547.03	88546.70	89776.25	29850.04	34316.57	17016.93	22361.60	324705.35	377261.90	341209.37	427755.71	399640.40	395086.64
F1_P771.2030_0_3_F3.S1204	0.928933568	Kaempferol 3-sophoroside-7-glucoside	NA	NA	NA	neg	771.2025209	4.98	771.2	609.1	15224898.90	15228427.69	15957408.02	15207828.99	1091613.86	1021416.64	1186314.66	1252739.42	1401649.91	1620824.62	8954280.97	10417337.51	8601530.91	7928104.97	7742112.42	8542583.21
F3_P321.2430_1_3_F5.S3921	0.902534786	KIRENOL	NA	NA	NA	pos	321.2429199	10.53	321.2	179.1	17011912.73	16648548.57	17134383.99	16500455.18	2822656.10	2297207.05	2502110.88	2186789.62	3011739.45	2639933.28	8210656.79	7772132.67	7686065.68	7102864.66	6906504.80	6820340.42
F1_P188.0350_0_1_F1.S1911	0.992113724	Kynurenic acid	C01717	HMDB0000715	Quinolines and derivatives	neg	188.0346558	5.23	188	144.1	7018513.59	7084871.89	6965852.87	6909664.55	3643467.98	3557067.13	5709702.85	6072628.79	3995884.39	3856246.82	995152.46	971219.13	1145190.10	929735.07	978043.36	887746.23
F2_P188.1000_0_2_F1.S2476	0.984123031	L-Allysine Ethylene Acetal	NA	NA	NA	neg	188.1001966	6.62	188.1	126.1	17801.99	17908.70	18404.18	18489.82	20516.53	17349.38	NA	NA	19394.89	13540.27	NA	NA	NA	NA	NA	NA
F5_P177.0390_1_2_F4.S0478	0.955254485	l-ascorbic acid	NA	NA	NA	pos	177.0394745	1.04	177	95	1291917.08	2805505.09	2762023.11	2856117.75	NA	NA	159631.89	156211.95	NA	210872.03	400370.81	362002.87	339398.37	442046.60	390724.24	437622.61
F3_P133.0610_1_2_F4.S0372	0.930544156	L-Asparagine	C00152	HMDB0000168	Carboxylic acids and derivatives	pos	133.0608877	0.92	133.1	74	2072902.04	2125739.01	2071914.99	2133034.72	932954.82	883789.68	403091.59	385431.54	361902.54	294993.88	9924140.30	11060151.10	10562941.52	10530176.28	10613895.30	10481278.63
F4_P404.2080_1_4_F5.S3237	0.920859363	Latrunculin A	NA	NA	NA	pos	404.2077045	8.8	404.2	105.1	2280496.33	2256337.52	2261980.22	1807149.07	1004686.33	1030202.28	1258165.76	1011892.90	976740.84	1150507.18	1186586.51	1020432.66	887840.29	1301734.45	990375.52	792738.36
F3_P203.1390_1_4_F4.S1827	0.970778868	Leu Ala	NA	NA	Mini Peptide	pos	203.139267	5	203.1	86.1	1324480.63	1303234.08	NA	NA	NA	NA	NA	NA	NA	NA	NA	458068.13	488117.14	NA	536475.98	486740.03
F3_P415.2920_1_1_F5.S2084	0.933205125	Leu Ala Val Leu	NA	NA	Mini Peptide	pos	415.2924501	5.63	415.3	86.1	3651931.53	3425022.48	3550561.27	3522700.24	381269.00	339078.42	211837.43	237195.43	176748.18	152985.88	1409978.81	1670968.74	1609964.38	1614003.41	1516045.43	3350482.17
F4_P416.2650_1_3_F5.S2443	0.905118427	Leu Arg Gln	NA	NA	Mini Peptide	pos	416.2651006	6.87	416.3	86.1	2549836.06	3436619.66	4690496.11	2540538.95	484579.87	420664.25	346190.01	238271.07	164347.77	179831.59	1143920.98	1036025.00	835276.95	685489.44	764626.72	1073201.63
F3_P373.2450_1_4_F5.S1937	0.982211654	Leu Gln Ile	NA	NA	Mini Peptide	pos	373.2454629	5.74	373.2	86.1	13594998.86	13888553.68	13007753.22	13095600.31	1546517.03	1349860.91	1140843.88	1040820.45	1338975.11	1207464.88	4398195.54	6274025.33	4319420.59	6747816.79	4780961.54	4747753.39
F3_P488.2730_1_3_F5.S1701	0.94760213	Leu Glu Ile Asn	NA	NA	Mini Peptide	pos	488.2732849	5.73	488.3	86.1	1019775.56	1116871.89	993106.24	912937.56	50084.03	37979.18	35272.10	NA	42910.09	NA	474609.66	481429.81	888410.87	476294.68	460310.85	579320.44
F5_P505.2520_1_3_F5.S1649	0.910741916	Leu Glu Phe Pro	NA	NA	Mini Peptide	pos	505.2519576	5.16	505.3	86.1	1427039.67	720062.75	1346068.14	1179373.09	NA	NA	NA	NA	NA	NA	613769.77	461864.10	641868.40	558629.04	535518.50	620765.22
F5_P362.1930_1_1_F5.S1373	0.959848316	Leu Glu Thr	NA	NA	Mini Peptide	pos	362.1926185	4.49	362.2	86.1	3850887.13	3976589.90	4067833.69	4548780.10	281435.33	172939.57	172174.95	208556.55	182975.41	225146.82	1933651.21	1992397.72	1960808.40	2317621.64	2077244.34	1791989.87
F4_P489.2570_1_2_F5.S1775	0.912985618	Leu Glu Val Glu	NA	NA	Mini Peptide	pos	489.2569275	5.38	489.3	86.1	2470899.57	2417335.86	2576661.30	2477210.70	39965.32	32365.61	42184.56	39687.91	NA	11561.34	966966.90	2388586.10	1153004.69	1922585.55	1044993.31	1031429.17
F5_P269.1610_1_3_F4.S1144	0.988872504	Leu His	NA	NA	Mini Peptide	pos	269.1606854	2.56	269.2	110.1	30350615.76	30289420.81	30045585.44	29697292.44	5960312.57	5564868.09	2635919.36	2297319.42	2952867.99	2729563.92	6524085.46	6880697.76	6627492.33	6750214.04	7077617.32	7315133.67
F3_P403.2560_1_4_F5.S1788	0.954801732	Leu Ile Gly Thr	NA	NA	Mini Peptide	pos	403.2562459	5.41	403.3	86.1	8854267.14	13071626.90	8962185.23	9007929.86	1997644.95	1701633.29	1247814.30	1047290.36	1317058.22	1291341.82	2321515.76	2417991.86	2068482.08	2296576.48	1836632.17	2099374.17
F5_P519.3190_1_3_F5.S2159	0.923785889	Leu Ile His His	NA	NA	Mini Peptide	pos	519.3192355	6.22	519.3	86.1	1671454.29	1743332.77	1698631.09	1749658.03	49047.71	63117.13	22327.24	66423.12	102400.48	102872.43	795609.43	823102.97	824454.44	901875.65	835304.43	808046.75
F5_P530.3310_1_1_F5.S1913	0.930956731	Leu Ile Trp Val	NA	NA	Mini Peptide	pos	530.3313788	5.68	530.3	86.1	1708288.07	1707280.17	1758529.06	1724484.42	34291.76	33319.05	20392.10	NA	18126.60	28090.80	736304.54	743381.75	707152.79	746879.48	720271.27	778813.59
F3_P358.2710_1_4_F5.S2121	0.95240277	Leu Leu Leu	NA	NA	Mini Peptide	pos	358.2706141	6.21	358.3	86.1	8826446.38	10777106.35	8165243.05	9104837.27	561275.99	827070.92	346088.73	350384.88	228418.83	861072.24	4907861.99	5109356.36	4763742.58	4962844.35	5423322.27	6079677.13
F4_P346.2350_1_2_F5.S1637	0.917151908	Leu Leu Thr	NA	NA	Mini Peptide	pos	346.2346108	5.46	346.2	86.1	4878837.76	6254263.28	6125733.53	6288904.45	893159.75	249632.02	195162.34	226485.76	117378.68	188725.00	2448542.69	3231155.59	2444356.66	3024821.51	2353114.39	2565483.34
F5_P385.2450_1_3_F5.S2195	0.975506076	Leu Pro Arg	NA	NA	Mini Peptide	pos	385.2453374	6.31	385.2	70.1	3049271.72	3008417.88	2854925.21	2887473.64	83084.53	114967.42	173898.61	92602.62	NA	99120.23	1406725.87	1426006.58	1394904.78	1188041.67	1369047.98	1384305.75
F3_P443.2990_1_4_F5.S1961	0.905514855	Leu Pro Thr Leu	NA	NA	Mini Peptide	pos	443.2985607	6.25	443.3	86.1	1889279.30	2167438.42	1925277.92	1981700.37	354938.71	376200.54	126853.17	112176.36	253011.34	136106.83	925507.93	903190.40	987835.11	748032.37	929679.02	1001512.26
F5_P415.2560_1_2_F5.S2281	0.939940597	Leu Ser Val Pro	NA	NA	Mini Peptide	pos	415.2560575	6.06	415.3	86.1	6153992.23	6734054.64	6038063.64	6259637.68	1713014.69	1439903.78	1130805.31	1028055.85	1526193.90	1592000.16	1640013.21	1958800.86	1870380.58	1320202.61	1914597.27	1649888.97
F5_P431.2510_1_2_F5.S1875	0.970514531	Leu Val Ala Glu	NA	NA	Mini Peptide	pos	431.2514343	5.98	431.3	86.1	3554203.10	3669828.54	3966943.81	3444184.42	202423.12	270932.80	219392.71	124219.83	107013.61	108811.67	1785525.60	1934499.85	1848357.69	1909137.79	1723507.48	1947412.17
F4_P360.2140_1_1_F5.S1428	0.947180902	Leu Val Glu	NA	NA	Mini Peptide	pos	360.213623	4.65	360.2	86.1	10130443.60	10212036.26	9732570.22	10179131.69	608571.84	589974.17	388377.73	483934.43	205082.31	245829.72	4358836.73	4287904.89	4139474.35	4033452.62	4385355.66	4424093.92
F4_P344.2440_1_2_F5.S2076	0.911015978	Leu Val Ile	NA	NA	Mini Peptide	pos	344.2438965	5.99	344.2	86.1	23053875.84	23890840.77	23524333.69	22464907.08	3024553.28	2961141.61	2111620.74	1310808.28	965197.96	1243072.25	11903026.46	11929574.55	20003925.01	11805224.03	17905996.26	12073421.19
F4_P328.2240_1_3_F5.S1728	0.912081454	Leu Val Pro	NA	NA	Mini Peptide	pos	328.2237304	5.37	328.2	116.1	14965821.22	15179843.81	13979789.18	14562962.81	1061898.53	829121.07	515050.51	443468.43	384576.77	482429.03	7344177.48	7262266.31	5678823.37	7379947.34	7631886.57	8003547.90
F4_P332.2190_1_3_F5.S1475	0.956827548	Leu Val Thr	NA	NA	Mini Peptide	pos	332.2187496	4.74	332.2	86.1	16549102.37	15639493.26	15882709.06	15289203.82	1677490.91	1612292.01	932936.17	968002.83	565931.49	485413.10	6350938.03	6380028.92	5917156.49	5990775.17	6326990.40	5752314.09
F5_P459.2830_1_4_F5.S1744	0.946028242	Leu Val Val Glu	NA	NA	Mini Peptide	pos	459.2825928	5.56	459.3	86.1	2532965.96	2299988.51	2395103.37	2598017.20	76974.82	62221.33	83978.45	62661.25	43603.78	46519.75	1241129.60	801277.64	1285910.76	1401813.75	986422.05	984238.57
F4_P162.0760_1_2_F4.S0534	0.93221798	L-Glutamate methylester	NA	NA	NA	pos	162.0762329	0.98	162.1	84	10262192.80	9959740.25	10003002.78	10233561.38	9638151.32	9734087.26	9046280.01	8780758.81	8009049.24	8024081.61	8553450.37	8718954.80	8744719.80	8736204.98	8676256.54	8793570.59
F1_P146.0450_0_1_F1.S0284	0.997547231	L-Glutamic acid	C00025	HMDB0000148	Carboxylic acids and derivatives	neg	146.044987	0.88	146	102.1	314548.17	340256.69	321429.95	302882.27	184847.74	190318.17	168829.47	151571.54	125617.23	151192.92	131478.31	251530.87	220287.16	123087.10	231551.37	NA
F5_P363.2530_1_3_F5.S3089	0.934008717	Limaprost	NA	NA	NA	pos	363.2532349	8.38	363.3	91.1	1336057.79	1486255.63	1542150.36	1483435.13	397670.97	178555.71	394282.63	242490.47	233140.10	194747.63	1846512.66	754885.62	1664658.00	1897887.50	1624497.75	675707.46
F4_P171.1380_1_2_F4.S2620	0.93760787	Limonene-1,2-diol	NA	NA	NA	pos	171.1379979	5.93	171.1	135.1	27932.09	69714.19	NA	113079.28	NA	45498.89	53953.06	92661.65	60634.99	NA	43980.74	34588.21	NA	72456.51	35513.57	95416.36
F4_P281.2470_1_3_F4.S4610	0.909761898	Linoelaidic acid		HMDB0006270	Fatty Acyls	pos	281.2472739	10.62	281.2	69.1	15030276.48	14540703.17	13811456.26	13198898.78	8655752.31	8781828.61	9130295.96	8574025.59	13226426.62	7224521.87	2838735.58	3024633.29	2782506.08	2835091.54	2848948.63	2665032.39
F5_P132.1020_1_5_F4.S1354	0.992730054	L-Leucine	C00123	HMDB0000687	Carboxylic acids and derivatives	pos	132.1020921	2.82	132.1	86.1	330246851.02	351008600.27	333150153.83	336119479.20	131682759.78	131471329.38	102316428.76	101398243.97	60727181.37	60078020.04	119067282.39	117615540.80	120885079.20	111304802.96	129690955.96	114843446.31
F4_P213.1350_1_2_F4.S1891	0.956855077	L-prolyl-L-proline		HMDB0011180	Carboxylic acids and derivatives	pos	213.1346367	4.23	213.1	70.1	16809443.93	14272820.57	18916794.93	16017684.60	4913696.55	4546214.36	3214358.57	3461419.02	2788739.00	2602891.43	4777463.49	5004876.02	4888108.29	4816093.32	4406015.91	5093337.60
F5_P160.0430_1_9_F4.S2972	0.954701989	L-trans-alpha-Amino-2-carboxycyclopropaneacetic acid		HMDB0034442	Carboxylic acids and derivatives	pos	160.0428162	7.42	160	114	700861.53	607816.78	497671.15	596127.31	312170.09	270074.14	219355.85	227662.37	240304.17	182050.11	108361.04	141400.51	137139.92	209317.07	175568.27	158176.68
F4_P611.1640_1_1_F6.S1329	0.994901453	Luteolin-3',7-di-O-glucoside	NA	NA	NA	pos	611.1636348	5.81	611.2	287.1	4789081.02	6771133.68	3998431.19	4053327.74	183399.75	249660.55	300165.31	250122.26	244132.71	162047.90	6627462.41	6064884.20	4823894.07	4604908.67	5737464.48	6610702.75
F4_P422.2510_1_4_F5.S0935	0.942073651	Lys Gln Phe	NA	NA	Mini Peptide	pos	422.2506465	4.13	422.3	84.1	3031153.26	2399223.04	3069433.32	3660290.42	30994.10	21885.09	NA	NA	18896.45	NA	1370585.14	1274233.26	1543637.17	1598697.75	1398500.99	1367962.29
F3_P416.2870_1_3_F5.S1056	0.966765888	Lys Ile Arg	NA	NA	Mini Peptide	pos	416.2873407	3.97	416.3	84.1	4111149.44	4042072.09	4249694.87	4628379.68	27643.26	48831.04	28537.65	NA	NA	36383.64	3699881.49	3722361.32	3905332.61	3234264.20	3671738.40	3718804.47
F3_P260.1970_1_1_F4.S1151	0.929590509	Lys Leu	NA	NA	Mini Peptide	pos	260.1968154	1.57	260.2	84.1	8432029.03	8697613.27	9118708.28	7463744.09	NA	134555.57	NA	160899.41	NA	NA	3965311.17	2863620.14	3621738.90	3685470.97	2452761.45	3329234.97
F5_P357.2500_1_1_F5.S1449	0.906652089	Lys Pro Leu	NA	NA	Mini Peptide	pos	357.2504272	4.27	357.2	84.1	2422392.50	5087576.55	5104392.20	5759284.26	402043.86	465914.81	316853.93	391362.91	231804.13	263353.89	760102.42	747917.32	1689592.70	810920.05	1305572.23	822870.04
F3_P261.1230_1_1_F4.S2395	0.937215316	Maculosin	NA	NA	NA	pos	261.1234131	5.3	261.1	70.1	1908518.40	2175363.30	2039738.22	1831499.63	3293429.85	3276844.92	1715861.52	1946900.09	1239316.94	1287806.13	482733.92	459939.66	495578.39	462496.57	441132.81	548398.75
F2_P163.0390_0_2_F1.S1972	0.990729216	m-Coumaric acid	C12621	HMDB0001713	Cinnamic acids and derivatives	neg	163.0392652	5.35	163	119	30211497.26	27903698.57	28202202.22	25649414.80	6128820.29	6175529.72	4868878.95	4874099.64	9097629.25	9883270.22	18078334.35	18959196.75	19802248.48	17740892.11	18814189.28	17834702.30
F4_P343.2850_1_3_F5.S2612	0.957474523	MEDICA 16	NA	NA	NA	pos	343.2850342	6.66	343.3	69	321141.61	286145.67	209508.06	187920.49	NA	NA	NA	NA	NA	NA	134669.67	265081.90	298773.06	120309.49	270715.01	177664.54
F5_P527.1600_1_2_F5.S0455	0.945992446	Melezitose	C08243	HMDB0011730	Organooxygen compounds	pos	527.1597117	1.5	527.2	365.1	160340346.19	166784306.48	121771494.55	154264600.54	9992992.34	9392438.92	9058130.37	8413866.25	4457957.52	5325886.62	114525960.22	135301845.02	116527810.72	103150378.91	119604586.72	101963679.04
F1_P94.9800_0_1_F1.S0299	0.999804532	Mesylate		HMDB0240280	Organic acids and derivatives	neg	94.9796524	0.92	95	80	39903607.07	39749417.59	38605700.53	37582241.82	27307474.85	25236466.22	24446331.58	25993521.72	23589389.75	22894815.03	15423699.28	16559005.83	16111021.92	14722017.52	15243425.81	14349600.09
F3_P311.2410_1_3_F5.S4337	0.933776925	METHOPRENE (S)	NA	NA	NA	pos	311.2407652	11.94	311.2	95.1	2600601.34	3218524.67	2691237.35	2854675.56	2410927.91	2547970.70	2442363.51	2812078.58	4624537.75	4696009.04	956921.20	1194364.39	974457.77	2597025.47	2710317.49	939679.04
F5_P455.1890_1_1_F5.S0625	0.97674949	Methotrexate	C01937	HMDB0014703	Carboxylic acids and derivatives	pos	455.1894112	1.03	455.2	112	77632.92	66555.72	103063.81	101325.73	16672.97	15569.32	NA	18578.44	11535.14	16749.17	158368.63	176727.03	144910.78	150693.05	161513.44	181914.08
F5_P319.2640_1_4_F5.S4399	0.93657385	Methyl Arachidonate		HMDB0062594	Fatty Acyls	pos	319.2638189	11.99	319.3	93.1	2523356.38	2364308.37	2568058.37	2327730.82	7656205.15	7177677.48	8312214.62	8180334.94	5736299.43	5580501.34	762883.37	831758.80	843991.24	717971.13	703977.87	716050.41
F4_P163.0750_1_2_F4.S2320	0.935557767	Methyl cinnamate		HMDB0033833	Cinnamic acids and derivatives	pos	163.0754726	5.23	163.1	103.1	41667902.86	38342380.62	40494487.18	39688221.65	9618446.07	9042599.94	10591223.11	11229742.72	9450949.72	9200083.22	30767227.72	30824242.48	30481962.65	28412749.45	29025082.43	30188466.65
F3_P185.1540_1_4_F4.S3476	0.938971602	Methyl citronellate		HMDB0037225	Prenol lipids	pos	185.1537933	7.76	185.2	69.1	8857359.58	8236110.84	8175815.38	8701065.49	6149527.35	5447457.83	5903004.76	5153842.28	3856388.38	3894466.66	948936.86	1026336.57	900748.59	793747.20	771778.85	913534.52
F3_P225.1490_1_2_F4.S0150	0.942549236	Methyl jasmonate	C11512	HMDB0036583	Fatty Acyls	pos	225.1485138	0.95	225.1	91.1	40391.29	37503.54	36425.84	47255.00	NA	47050.52	16580.50	NA	NA	29941.58	54915.58	51447.19	39750.69	49190.65	54525.84	49272.85
F3_P293.2470_1_4_F4.S5440	0.902309611	Methyl linolenate	NA	NA	NA	pos	293.2474972	13.08	293.2	67.1	15071635.30	14091609.58	13126636.86	11360830.96	34031564.50	27817254.08	33227482.23	35437304.90	27759435.43	27719160.09	44456972.35	48729666.00	43618322.94	35364257.47	39378948.90	41534160.22
F3_P351.2537_1_2_F5.S2883	0.947145335	Misoprostol		HMDB0015064	Fatty Acyls	pos	351.2533115	8.4	351.3	79.1	129008315.78	127464667.97	128310758.05	127451181.59	251796.67	543351.66	364258.66	249316.92	148010.27	125326.51	40026370.52	88820360.94	41034468.04	42448170.57	38545750.56	39182772.69
F5_P425.1770_1_1_F5.S0295	0.958919693	N,N'-diacetylchitobiose	C01674	HMDB0062702	Organooxygen compounds	pos	425.1772085	1.01	425.2	126	4391728.64	4162274.45	4310741.55	4685029.17	366090.40	262049.09	282086.64	310704.58	401628.17	421268.80	646202.38	642820.34	581921.46	631564.51	609898.62	656339.69
F5_P180.1020_1_2_F4.S2168	0.97374016	N-[2-(4-hydroxyphenyl)ethyl]acetamide	NA	NA	NA	pos	180.102045	4.57	180.1	121.1	1078756.68	1073649.58	1004768.53	1189276.09	1622720.71	1245642.76	763144.38	900277.80	522988.43	596494.67	340286.54	345673.20	324073.20	463578.02	337122.36	297012.10
F4_P787.3740_1_1_F6.S1994	0.95418178	N1,N5,N10,N14-Tetra-trans-p-coumaroylspermine		HMDB0039963	Cinnamic acids and derivatives	pos	787.3740561	7.36	787.4	641.3	2643233.43	2669033.06	2733685.86	2589504.01	866125.02	645398.25	27167.46	31692.89	NA	NA	227530.98	167995.18	184973.20	138527.94	91216.18	85103.07
F4_P312.1310_1_1_F5.S1409	0.989627412	N2,N2-Dimethylguanosine		HMDB0004824	Purine nucleosides	pos	312.1308473	4.59	312.1	180.1	210335185.97	218163165.32	221509936.66	225840262.14	53799290.73	49411629.31	34722146.37	37785349.95	37467873.77	34946916.92	53189776.40	52804541.47	53484390.34	50536359.81	51480831.17	51995207.10
F5_P296.0670_1_1_F5.S0221	0.903493657	N4-Acetylsulfamethoxazole		HMDB0013854	Benzene and substituted derivatives	pos	296.0666809	0.86	296.1	134.1	25797602.61	27056924.25	26052230.00	25379338.42	2172671.99	1974094.97	1828909.72	1906609.09	2053823.50	1952725.89	36849758.04	40190286.81	38186432.95	36025187.58	38376101.27	40334569.46
F3_P282.1200_1_3_F4.S1858	0.942822195	N6-Methyladenosine		HMDB0004044	Purine nucleosides	pos	282.1196976	4.21	282.1	150.1	52455603.66	65647553.96	45978798.08	48183253.62	2580012.11	2556265.24	2844159.75	1552516.93	2236082.03	2217169.11	30425884.09	29915349.35	29797706.07	31352683.67	21441680.11	28977633.82
F3_P217.1300_1_3_F4.S0774	0.94293677	N-a-Acetyl-L-arginine		HMDB0004620	Carboxylic acids and derivatives	pos	217.1296844	1.78	217.1	70.1	17277594.32	16607113.35	17149348.81	16393639.99	1761577.20	1483004.48	4087818.75	3886307.79	4038357.86	4065489.19	4733366.94	4476636.55	4722539.11	3960253.47	4200172.02	4308249.95
F1_P194.0450_0_4_F1.S2015	0.970321447	N-acetyl-5-aminosalicylic acid		HMDB0060602	Benzene and substituted derivatives	neg	194.0452728	5.51	194	108	7969084.63	7982394.72	8175987.95	8029832.63	7339514.05	7235629.83	5767595.39	5127681.74	1394255.06	1329192.21	NA	NA	220522.27	317334.10	100149.12	82253.66
F3_P156.1020_1_4_F4.S2660	0.970793942	N-Acetylcaprolactam	NA	NA	NA	pos	156.1020573	5.91	156.1	86.1	1301801.10	592568.63	559878.87	605992.48	432462.43	387335.81	508096.88	486043.73	291138.29	361159.49	238811.65	222346.23	254437.47	197124.09	448719.22	248002.59
F1_P188.0560_0_1_F1.S0970	0.992591512	N-ACETYL-DL-GLUTAMIC ACID	NA	NA	NA	neg	188.0557722	2.43	188.1	128	381832.65	390397.36	361945.42	415416.98	103326.82	38536.33	105755.01	164314.63	58170.02	44172.61	NA	NA	22388.16	33531.41	27994.15	24280.42
F2_P146.0450_0_1_F1.S0474	0.977094269	N-Acetyl-DL-serine	NA	NA	NA	neg	146.0449471	1.38	146	74	703070.24	651455.39	711825.99	670378.25	353628.22	469318.67	252916.34	397936.97	146407.90	241001.43	127541.50	166252.90	154564.11	169108.76	163632.90	154317.73
F5_P190.0710_1_2_F4.S1068	0.915360619	N-Acetylglutamic acid	C00624	HMDB0001138	Carboxylic acids and derivatives	pos	190.0712168	1.83	190.1	84	25124987.14	23706991.06	24511764.47	24323784.67	14461912.03	13145816.66	17707267.97	17812169.63	11708398.61	13490160.78	5428566.84	5989561.77	5607039.61	5084411.49	5281850.27	5037652.77
F1_P174.0400_0_2_F1.S0528	0.99065462	N-Acetyl-L-aspartic acid	C01042	HMDB0000812	Carboxylic acids and derivatives	neg	174.0400713	1.47	174	88	4953106.81	4790881.47	2966852.56	4413392.68	615647.58	696445.63	605541.88	496334.33	305491.94	318426.04	106125.82	144240.31	154722.34	129383.54	85351.64	123319.29
F1_P206.0680_0_1_F1.S1240	0.914158514	N-Acetyl-L-phenylalanine	C03519	HMDB0000512	Carboxylic acids and derivatives	neg	206.0679169	4.06	206.1	134	375501.74	436006.21	352395.90	433150.25	32730.07	33077.91	89272.09	68976.10	71778.55	49631.91	223266.67	283238.05	237296.67	240714.71	225302.32	305944.22
F4_P175.1080_1_1_F4.S0455	0.969816638	N-Acetylornithine	C00437	HMDB0003357	Carboxylic acids and derivatives	pos	175.1078491	1.02	175.1	70.1	16288528.77	16895376.82	16568771.10	16650701.92	15207059.20	14758753.11	15021669.79	16275683.18	8017443.30	7813220.98	4492290.47	4543230.07	4167223.47	4241196.11	5104958.12	NA
F1_P245.0930_0_4_F1.S2324	0.939505765	N-Acetyltryptophan	NA	NA	NA	neg	245.0931106	6.39	245.1	74	1163412.05	1069148.81	1089668.94	1047815.87	646281.37	641373.05	549239.28	584252.79	737068.99	709816.58	441928.94	399642.61	381505.90	369483.07	378401.06	375303.22
F2_P158.0810_0_2_F1.S1866	0.999527942	N-Acetylvaline		HMDB0011757	Carboxylic acids and derivatives	neg	158.0814073	5.19	158.1	116.1	450174.44	477891.93	476103.29	442366.84	275179.64	267007.86	358549.98	337924.82	218431.19	218628.54	204760.08	198359.55	209426.70	208703.27	186301.09	208760.09
F5_P664.1200_1_7_F6.S0708	0.981589678	NAD	C00003	HMDB0000902	(5'->5')-dinucleotides	pos	664.1196899	5.14	664.1	136.1	NA	80836.71	148334.15	28830.54	NA	NA	NA	NA	NA	NA	26933.71	NA	NA	47325.46	31561.44	NA
F2_P187.0970_0_3_F1.S1016	0.945811818	NALPHA-ACETYL-L-LYSINE	NA	NA	NA	neg	187.0970306	2.35	187.1	125	473674.33	445412.15	449841.30	445004.00	NA	NA	NA	NA	NA	NA	141632.32	177250.21	217414.15	208623.30	231958.72	274486.76
F4_P189.1230_1_4_F4.S0712	0.985169597	N-Alpha-acetyllysine	C12989	HMDB0000446	Carboxylic acids and derivatives	pos	189.1232605	1.66	189.1	84.1	15870051.89	19436709.45	19377692.76	19120262.00	8331217.57	8120735.24	12509270.67	13134841.68	8681513.68	8667987.21	4036017.58	4269059.13	4070207.37	3785809.50	3607449.01	4044225.05
F4_P331.1550_1_2_F5.S2423	0.979806019	Naphtho[2,3-b]furan-9(4H)-one, 4,8-bis(acetyloxy)-4a,5,6,7,8,8a-hexahydro-3,4a,5-trimethyl-, (4S,4aR,5S,8S,8aS)-	NA	NA	NA	pos	331.1547303	6.86	331.2	151.1	8405414.74	8174816.25	8047110.61	8083997.13	12347229.40	11437180.60	6451793.12	6361366.42	6646675.18	6278114.81	1618790.41	1680378.39	1779643.82	1960367.59	1714008.96	1597400.22
F4_P390.3010_1_3_F5.S3673	0.920966707	N-Arachidonoyl GABA		HMDB0062330	Carboxylic acids and derivatives	pos	390.3009054	10.1	390.3	86.1	60482568.72	41123504.05	43162855.63	57190114.84	19897451.37	25235879.76	18198890.68	24520080.70	19222206.76	12470344.54	3999580.45	5807101.77	4127565.75	3510401.09	4996033.35	5302515.37
F5_P136.0760_1_1_F4.S6090	0.922333871	N-Benzylformamide	NA	NA	NA	pos	136.0759035	14.08	136.1	91.1	591030.04	NA	339483.81	400013.49	NA	584664.07	266184.73	1326101.93	709919.69	301154.10	937775.40	894757.02	NA	720497.45	497432.60	523530.96
F2_P174.0760_0_1_F1.S0332	0.924458659	N-Carboxyethyl-g-aminobutyric acid		HMDB0002201	Carboxylic acids and derivatives	neg	174.0764842	0.95	174.1	102	2501156.48	2348257.32	2395512.15	2411223.05	NA	12376.37	10429.93	NA	NA	NA	1547291.30	1578301.23	1794898.71	1469179.57	1566346.01	1400978.04
F4_P338.2690_1_1_F5.S4149	0.944237168	N-cis-hexadec-9Z-enoyl-L-Homoserine lactone	NA	NA	NA	pos	338.2694397	10.98	338.3	69.1	7505939.26	13929809.31	64702490.66	12917318.16	22092144.11	19624616.76	16509328.00	39879592.32	13346733.71	21280473.65	15603911.39	15001649.11	17850967.50	32515518.71	22715393.84	27348482.97
F3_P189.1600_1_2_F4.S0364	0.917049135	NEPSILON,NEPSILON,NEPSILON-TRIMETHYLLYSINE	NA	NA	NA	pos	189.1598358	0.96	189.2	84.1	4719631.11	4588357.62	4556628.54	4638014.71	13761212.14	13459345.11	68361269.34	69876880.60	59946236.05	56733011.18	3589857.05	3020279.26	3198721.72	3026756.64	3196250.07	3249057.74
F4_P104.0710_1_4_F4.S0556	0.931301626	N-Ethylglycine	C11735	HMDB0041945	Carboxylic acids and derivatives	pos	104.0710907	0.71	104.1	69	45336.62	NA	42929.17	41251.66	25122.01	NA	24137.64	33173.27	20649.13	25950.27	NA	NA	31077.32	40092.30	NA	NA
F1_P160.0240_0_1_F1.S0388	0.935558181	N-Formyl-L-aspartate	C01044	HMDB0060495	Carboxylic acids and derivatives	neg	160.0243073	0.91	160	116	58695.44	58120.75	NA	42573.97	NA	NA	NA	NA	NA	NA	NA	38329.59	39123.31	24787.58	38283.20	35889.21
F5_P221.0920_1_1_F4.S1576	0.918180183	N-Hydroxy-L-tryptophan	NA	NA	NA	pos	221.0921631	2.68	221.1	130.1	8181729.30	7869066.16	7900520.63	7673756.23	758284.50	749242.53	546663.07	559394.68	422778.57	360286.76	2177115.99	2250265.06	2175080.59	2072027.02	2108936.15	2146254.37
F3_P130.0860_1_5_F4.S0562	0.987285569	NIPECOTIC ACID	NA	NA	NA	pos	130.086478	0.73	130.1	84.1	2539734.76	2304985.42	2098556.22	2058183.85	2005526.40	2017538.74	1593499.55	1633231.17	NA	812573.69	3028335.63	2938197.22	2854740.12	2863841.22	3045433.77	2919630.67
F4_P146.1180_1_1_F4.S1324	0.945059103	N-Methylleucine	NA	NA	NA	pos	146.1177673	3.33	146.1	100.1	342661571.51	335334571.00	338276951.01	338436713.99	156903412.17	157246965.51	159617832.56	164173167.29	146959853.39	143446968.12	3053020.51	3343344.17	3216906.93	3218621.92	3137582.01	3264714.25
F5_P120.0660_1_1_F4.S0382	0.946415028	N-Methylserine	NA	NA	NA	pos	120.0658112	0.88	120.1	74.1	1194697.43	1097332.97	1074540.05	1081816.59	1860532.49	1863163.20	645364.75	625313.28	437744.42	353761.37	1960868.22	2105784.48	2109065.66	2056295.20	1984590.12	2145217.78
F3_P89.0600_1_2_F4.S0095	0.926126854	N-Nitrosomethylethylamine (NMEA)	NA	NA	NA	pos	89.06032562	0.66	89.1	72.1	1805063.98	2569470.88	2445124.96	2635810.69	2667570.17	2490462.22	1472257.82	2738079.10	2511598.97	2815257.55	2652477.24	2749259.91	2429128.82	2853991.36	2463009.74	2500098.45
F3_P326.3060_1_3_F5.S4395	0.948899721	N-Oleoylethanolamine		HMDB0002088	Organonitrogen compounds	pos	326.3058472	11.75	326.3	69.1	651418.40	770067.14	688118.83	653262.68	580072.72	554601.03	559938.13	592565.84	515721.37	549033.90	801665.72	766194.49	795533.60	696007.84	676576.72	760346.51
F5_P251.2010_1_1_F4.S4540	0.971247777	Norambreinolide		HMDB0035293	Naphthofurans	pos	251.2007096	9.46	251.2	67	14675556.84	9293608.95	9070961.70	14353925.27	4973276.33	4934069.23	4771416.92	4674530.07	4698294.50	4430434.92	1169650.53	1237819.96	1281091.40	1157545.83	1205633.50	1187240.13
F1_P339.2010_0_1_F2.S4726	0.993788163	NORETHINDRONE ACETATE	NA	NA	NA	neg	339.2006563	13.44	339.2	183	108574773.76	140522743.01	157922520.83	139590084.65	66601201.94	54408483.03	152148404.27	146951759.24	113400962.84	91615151.31	150509850.38	86459929.22	157289365.84	141029750.62	144661330.46	62475951.27
F1_P287.0520_0_2_F1.S1070	0.990884813	Orotidine	C01103	HMDB0000788	Pyrimidine nucleosides	neg	287.0523682	2.72	287.1	111	22515.67	38415.37	29198.42	24573.24	NA	NA	NA	NA	NA	NA	NA	NA	14302.05	NA	NA	NA
F1_P218.0820_0_2_F1.S2355	0.922706046	O-Succinyl-L-homoserine	NA	NA	NA	neg	218.0818099	6.26	218.1	118.1	309149.04	325238.66	323747.26	329061.86	154836.32	164127.01	116602.61	107660.90	121233.58	NA	47189.15	59048.46	NA	56141.27	NA	50744.93
F1_P180.0660_0_2_F1.S2696	0.955334573	o-Tyrosine		HMDB0006050	Carboxylic acids and derivatives	neg	180.0659271	7.18	180.1	136.1	1316603.92	1278327.94	1293436.89	1301788.19	649957.66	667921.12	734177.26	710466.49	625338.89	605605.68	307122.73	349570.91	312419.00	323274.96	326580.15	317487.83
F2_P218.1030_0_1_F1.S1656	0.957709879	Pantothenic acid	C00864	HMDB0000210	Alcohols and polyols	neg	218.1030559	4.63	218.1	88	9864080.54	9842320.01	9822266.75	9490377.81	861262.14	843056.77	1480795.52	1482547.00	1219019.19	1221835.22	5388198.81	5658660.65	5529090.95	5337825.13	5225862.32	5367347.76
F4_P666.4350_1_1_F6.S3123	0.991612087	PAz-PC	NA	NA	NA	pos	666.4345033	11.21	666.4	184.1	14830050.27	14499514.75	14864484.51	14408771.87	128500.94	148785.63	231325.33	546985.58	219411.55	NA	30794444.98	38254545.17	35923196.64	40204637.95	34332268.83	39433058.76
F3_P200.0470_1_3_F4.S2280	0.910131125	p-CHLOROPHENYLALANINE	NA	NA	NA	pos	200.0474548	5	200	154	496468787.05	469953165.43	460779698.40	465845416.43	196257413.56	196277306.35	193534178.34	212879918.41	207528776.93	209864544.24	163468330.37	164971754.96	165728421.94	157405883.28	165807512.48	165167648.32
F3_P351.2537_1_5_F5.S3495	0.953279803	PGA1 methyl ester	NA	NA	NA	pos	351.2538127	9.41	351.3	93.1	71638452.45	57885619.72	84494762.79	68366379.70	858958.18	335064.64	460641.12	437045.16	222440.83	884968.40	52754014.45	64590256.73	53224047.77	49457396.26	52183826.66	54381708.35
F4_P379.2850_1_2_F5.S3816	0.900845858	PGF2�� isopropyl ester	NA	NA	NA	pos	379.2850099	10.65	379.3	347.3	10283735.70	10408865.18	10459502.39	10403144.07	1690093.23	1238522.18	1341278.55	1329268.30	1249995.57	1107869.46	1998879.61	1929954.12	1891567.50	1768280.89	1794558.23	1812622.18
F3_P353.2340_1_3_F5.S3316	0.956087392	PGK1	NA	NA	NA	pos	353.2338257	9.34	353.2	261.2	64011139.36	62952471.77	64402689.96	63189284.85	1432135.42	1276639.16	1064522.05	1192392.53	1222744.65	1025026.82	108905577.15	113120986.76	117076226.20	109547675.95	112153163.15	108516523.92
F4_P392.1820_1_2_F5.S1725	0.91044587	Phe Glu Pro	NA	NA	Mini Peptide	pos	392.1824082	5.65	392.2	120.1	6059138.21	7433567.86	5869735.07	5464175.08	655726.93	615590.68	244627.24	560347.45	136690.21	118037.75	3089382.62	2354195.98	1950430.54	1398179.68	3104549.09	1900980.91
F4_P279.1700_1_3_F4.S2574	0.978682927	Phe Leu	NA	NA	Mini Peptide	pos	279.1703446	5.89	279.2	120.1	39886567.48	30668455.21	31265999.07	30070971.24	8044979.99	7752058.42	3643746.36	4300318.21	3777526.52	3430801.28	11221529.19	13926693.68	11303167.08	11939755.83	11985519.69	12570156.46
F4_P313.1550_1_2_F5.S2065	0.980018158	Phe Phe	NA	NA	Mini Peptide	pos	313.1552429	6.02	313.2	120.1	13955716.74	12851422.20	12324782.99	13180788.78	4669406.82	4784669.37	2712991.41	2385744.38	2295006.83	2395444.07	4373845.60	4147479.44	4593532.75	4493518.65	4706926.33	4622206.64
F4_P376.2120_1_3_F5.S3071	0.93745417	Phe Pro Leu	NA	NA	Mini Peptide	pos	376.2123108	8.31	376.2	120.1	12079478.73	11768652.95	11811255.91	11643979.94	1521477.23	1547642.72	1470524.31	1468511.51	591929.66	572808.75	5843461.19	6079646.95	5886043.86	5273822.60	5409334.57	5228333.89
F4_P364.1990_1_2_F5.S1793	0.912043434	Phe Pro Thr	NA	NA	Mini Peptide	pos	364.198723	5.42	364.2	70.1	1212310.93	1335290.15	1346499.45	1325629.47	150273.27	136258.70	125757.19	167991.19	158860.02	133159.30	1108390.39	611766.48	1182540.36	638095.52	785007.40	1163117.28
F5_P265.1550_1_1_F4.S2372	0.990257094	Phe Val	NA	NA	Mini Peptide	pos	265.1546508	4.45	265.2	120.1	3089566.19	2573512.72	2985004.02	3298990.50	578402.62	515019.79	406053.61	652516.46	395927.78	339918.69	1342004.86	1221566.57	1470082.54	1088672.57	1611381.90	1278392.56
F3_P491.2520_1_2_F5.S1861	0.930997939	Phe Val Glu Pro	NA	NA	Mini Peptide	pos	491.2516174	5.57	491.3	120.1	3434635.47	3285534.98	3629732.82	3668640.58	35450.49	75546.18	NA	33378.81	30224.56	18951.58	1572874.79	1551036.15	1497128.14	1540155.94	1582584.63	1925149.26
F2_P192.0660_0_4_F1.S2207	1	Phenylacetylglycine	C05598	HMDB0000821	Carboxylic acids and derivatives	neg	192.0660551	5.88	192.1	74	16070586.16	15104333.56	15566516.87	15676579.09	107023.47	83962.15	110578.03	102832.67	80619.40	100469.21	NA	26600.55	22942.06	13828.75	19589.89	16994.96
F5_P135.0810_1_3_F4.S4012	0.903482786	Phenylmethyl methyl ketone	NA	NA	NA	pos	135.0806697	9.03	135.1	91.1	18812206.93	18969106.66	19207805.48	20119220.19	6417515.97	6297626.08	7897278.53	7015146.13	6792034.55	6961786.26	7742153.31	8288090.82	8166853.60	7646543.94	7885202.82	7897627.75
F1_P165.0190_0_5_F1.S2050	0.992268662	Phthalic acid	C01606	HMDB0002107	Benzene and substituted derivatives	neg	165.0185166	5.75	165	121	248916.89	219280.59	229741.00	216734.34	257789.72	246752.55	238914.28	NA	266408.62	423199.80	197143.20	170821.68	204007.86	198672.19	196769.71	326090.48
F5_P318.3010_1_2_F5.S3281	0.922014965	Phytosphingosine	C12144	HMDB0004610	Organonitrogen compounds	pos	318.3005371	8.83	318.3	286.2	1231045.93	1191308.67	1280445.98	1372454.88	1078430.39	1115052.24	1120555.09	1355488.26	670232.17	697582.09	NA	NA	NA	NA	14983.78	NA
F1_P159.0650_0_1_F1.S2054	0.972065656	Pimelic acid	C02656	HMDB0000857	Fatty Acyls	neg	159.0654297	5.58	159.1	97.1	35783.55	52880.01	52674.29	NA	NA	52144.01	56161.85	NA	30255.92	NA	17907.23	NA	NA	NA	17747.08	16265.52
F4_P359.2800_1_3_F5.S2357	0.922969003	Pinane Thromboxane A2	NA	NA	NA	pos	359.2800767	7.69	359.3	81.1	744572.40	682384.48	1402512.45	670229.62	197456.52	167666.12	266810.43	369313.43	282560.95	266722.52	151085.95	NA	145919.07	184684.04	113519.44	NA
F4_P130.0970_1_3_F4.S0602	0.966123974	Pipecolic acid	C00408	HMDB0000070	Carboxylic acids and derivatives	pos	130.0969543	2.03	130.1	84.1	128112162.46	125464059.12	123069557.77	124064995.32	16500233.36	13863825.20	NA	16602097.86	12583280.31	11114601.19	NA	38930791.26	36460838.56	NA	35329080.88	33970866.00
F5_P87.1000_1_1_F4.S1368	0.996516372	Piperazine	C07973	HMDB0014730	Diazinanes	pos	87.10042572	2.43	87.1	70	1390404.89	1398605.37	1455762.93	1278268.61	512591.76	667673.24	418970.20	461123.40	523745.24	288610.10	46044.57	57646.79	45819.44	NA	47554.07	NA
F5_P178.0860_1_2_F4.S1988	0.929728929	Plantagonine		HMDB0033482	Pyridines and derivatives	pos	178.086319	4.49	178.1	132.1	17130393.00	19923720.34	19931256.64	18763458.78	2408582.94	2877191.70	2159554.80	1980578.28	1358719.56	1281252.12	10257797.10	10627190.42	10394539.15	10069760.79	8462698.17	8249709.80
F5_P135.1170_1_4_F4.S3787	0.937297027	p-Mentha-1,3,8-triene		HMDB0037013	Prenol lipids	pos	135.1170381	8.47	135.1	91.1	36653089.23	36302004.05	35131158.62	35640478.81	26381461.69	25906861.13	27503465.35	25784126.29	23762158.72	23899049.54	18515341.65	19077609.71	19362145.23	21479278.12	18625745.63	18115601.74
F4_P154.0860_1_3_F4.S2891	0.91858248	p-Octopamine	C04227	HMDB0004825	Phenols	pos	154.0863586	6.43	154.1	136.1	811144.23	791617.43	760798.52	752702.94	220041.24	205294.24	163332.89	157122.30	33276.91	139513.22	690733.77	689126.61	735728.01	658100.40	718674.03	757129.18
F5_P301.1400_1_1_F5.S0776	0.916489642	Pro Ala Asn	NA	NA	Mini Peptide	pos	301.1402511	2.69	301.1	70.1	616629.79	500220.21	509821.18	542601.50	NA	27549.76	NA	NA	NA	NA	NA	59863.69	74996.00	51783.63	48366.50	64283.27
F3_P387.1810_1_2_F5.S3236	0.986532775	Pro Arg Asp	NA	NA	Mini Peptide	pos	387.1809835	8.8	387.2	105.1	328949815.17	313973214.25	317631569.82	314553984.32	101811896.92	139696087.44	117231544.03	116522646.40	89686331.37	153759435.35	122874878.67	129499750.74	99272498.19	115914682.13	102754500.50	91584318.52
F5_P173.0920_1_1_F4.S0460	0.955754818	Pro Gly	NA	NA	Mini Peptide	pos	173.0922866	1.03	173.1	70.1	11503980.59	11868502.62	11844131.19	11581189.28	8676809.01	9121503.17	4298544.85	4555096.40	2853285.94	2935483.92	997791.20	1011948.07	1123223.95	1079935.67	994097.38	1173234.90
F4_P320.1610_1_1_F5.S1823	0.931269651	Pro Gly Phe	NA	NA	Mini Peptide	pos	320.1613559	5.5	320.2	70.1	4554298.72	5074804.11	4421195.97	4910893.58	1334796.95	1096627.88	1054901.98	899100.91	1228829.71	1206532.72	1060254.08	1203682.28	1018973.13	922724.50	894336.89	1003534.92
F4_P343.1980_1_2_F5.S1712	0.949535826	Pro Leu Asn	NA	NA	Mini Peptide	pos	343.1984863	5.24	343.2	70.1	7594958.63	7311043.22	7258949.42	7466310.74	2369037.91	1897518.70	1513390.52	1646656.42	2394201.68	2036656.51	507485.57	606304.88	384913.03	416772.97	465484.76	369497.57
F3_P357.2500_1_1_F5.S0377	0.949189599	Pro Lys Ile	NA	NA	Mini Peptide	pos	357.2502818	0.9	357.2	70.1	7077016.38	6950582.42	7191793.45	6748738.10	2086429.94	2030512.29	1232683.67	1456696.05	1036558.63	1066661.28	1394102.16	1369796.19	1356184.07	1286402.48	1325503.95	1327021.32
F3_P213.1240_1_3_F4.S1438	0.966087365	Pro Pro	NA	NA	Mini Peptide	pos	213.123537	3.98	213.1	70.1	21608704.77	NA	24665374.10	NA	11224405.33	12066681.10	8224774.29	5598266.12	6387186.67	6244799.69	888198.47	NA	NA	1177459.00	1347281.43	NA
F5_P314.1830_1_2_F5.S1240	0.95681266	Pro Pro Thr	NA	NA	Mini Peptide	pos	314.182834	4.2	314.2	70.1	3343914.52	3454209.18	3805171.60	3855798.34	450228.94	544145.76	NA	327573.77	NA	280578.61	902642.71	888003.98	883984.29	810101.59	218969.82	1012316.81
F3_P399.2030_1_2_F5.S1977	0.936038698	Pro Pro Trp	NA	NA	Mini Peptide	pos	399.2034586	5.87	399.2	70.1	4070282.97	3731552.53	4981357.27	5858226.01	1555954.29	978318.62	1336896.89	1127826.32	1238447.34	872287.82	1497278.11	439972.47	533040.63	1157021.89	499042.61	420773.09
F3_P300.1560_1_1_F5.S1792	0.903202796	Pro Ser Pro	NA	NA	Mini Peptide	pos	300.1560974	4.77	300.2	70.1	3060976.24	3205234.30	3157435.25	3149683.06	258519.43	241819.49	248351.89	233198.38	204077.58	147226.41	1422669.18	1399842.31	1357758.21	1214049.87	1075757.06	1163354.74
F5_P217.1440_1_1_F4.S3404	0.938402198	Procurcumenol		HMDB0036427	Prenol lipids	pos	217.1437404	7.58	217.1	91	9660537.30	10436906.91	11206828.26	10284008.08	5666910.83	6021565.23	6575020.48	4708108.67	5172745.63	5284309.15	2799409.00	2881263.29	2554751.15	2546929.05	2599901.75	2771994.44
F4_P231.0980_1_4_F4.S0876	0.934377974	Prolyl-Aspartate		HMDB0029013	Carboxylic acids and derivatives	pos	231.0977087	2.05	231.1	70.1	27393504.90	28325560.24	26499537.29	26840738.64	11580925.95	11613741.50	7146314.04	7207675.92	6495549.80	6047494.58	720742.29	1013058.61	1069887.26	963341.13	1073358.44	1036920.08
F1_P363.2550_0_4_F2.S3484	0.990735746	Prostaglandin A1 ethyl ester	NA	NA	NA	neg	363.2548523	10.39	363.3	345.2	394260.22	NA	357251.56	304502.06	111985.56	158065.83	159481.11	77610.85	201435.93	154964.03	NA	NA	NA	NA	NA	NA
F2_P337.2390_0_2_F2.S3373	0.981824219	Prostaglandin A2-d4	NA	NA	NA	neg	337.2391534	9.02	337.2	319.2	1392020.10	1375223.15	1502463.28	1329442.92	806415.37	723178.23	948474.60	848046.86	901843.25	961350.08	75131.57	56922.46	66519.14	52440.35	59073.58	75136.19
F3_P377.2690_1_1_F5.S4063	0.919052048	Prostaglandin E2 isopropyl ester	NA	NA	NA	pos	377.269165	10.89	377.3	345.2	4066057.18	2977396.63	2980935.19	2760050.81	3083295.07	2462666.75	3040117.73	2728914.98	2275592.77	1492727.49	66609.02	105013.54	77298.44	70559.13	75884.68	100544.29
F2_P243.0620_0_2_F1.S0567	0.992804728	Pseudouridine	C02067	HMDB0000767	Nucleoside and nucleotide analogues	neg	243.0621196	1.6	243.1	153	2849808.68	2137146.69	1948906.91	1868072.79	218696.11	115459.58	77920.26	NA	112120.86	170149.04	2036743.63	1881092.96	2858259.92	2374550.25	2458881.45	2002680.97
F4_P298.1290_1_2_F5.S0516	0.933137511	Psicofuranine	NA	NA	NA	pos	298.1287537	1.78	298.1	136.1	60954927.86	74072466.46	74216383.54	55764992.35	NA	NA	NA	264608.76	187141.90	171688.42	27245324.58	46030778.43	43752072.05	34784645.78	NA	39687598.70
F3_P168.0660_1_6_F4.S2776	0.930068904	Pyridoxal	C00250	HMDB0001545	Pyridines and derivatives	pos	168.0656803	6.76	168.1	94.1	2653346.26	2621755.67	2639896.72	2071996.83	1004039.61	1106710.54	1221888.98	974694.91	1146189.00	1067900.19	941625.39	1126385.83	861021.88	959102.43	1013194.94	991827.86
F3_P130.0500_1_2_F4.S1162	0.967598018	Pyroglutamic acid	C01879	HMDB0000267	Carboxylic acids and derivatives	pos	130.0501404	1.6	130.1	84.1	5195686819.91	5371884670.26	5297286677.80	5297802835.03	339538933.67	325969898.55	700047579.01	690456566.70	306863884.64	326777698.09	2266660011.08	2214729935.75	2004040780.55	2034087133.85	2041281918.95	2046220159.04
F1_P94.0290_0_2_F1.S0879	0.998590948	Pyrrole-2-carboxylic acid	C05942	HMDB0004230	Pyrroles	neg	94.02868112	2.37	94	66	276871.56	274442.65	265829.77	188127.50	29274.34	NA	NA	NA	NA	NA	NA	NA	NA	NA	88304.90	NA
F3_P130.0650_1_1_F4.S2264	0.943521106	Pyrrolidonecarboxylic acid	C02237	HMDB0000805	Carboxylic acids and derivatives	pos	130.0651398	4.21	130.1	84.1	3828817.85	3421925.26	3530099.29	2209174.67	NA	NA	418587.67	351828.12	265527.24	NA	1922870.32	2125379.18	2232401.39	1502879.92	1293883.55	2205345.45
F5_P245.1280_1_3_F4.S2868	0.944022543	Pyrrolo[1,2-a]pyrazine-1,4-dione, hexahydro-3-(phenylmethyl)-	NA	NA	NA	pos	245.128482	6.34	245.1	70.1	7884141.81	8263663.25	7857697.09	7746313.29	7264332.55	7045156.62	4169194.15	4113158.27	2885211.99	3091001.09	2364232.39	2300101.26	2422305.34	2295414.49	2300167.83	2554391.83
F5_P203.0760_1_4_F4.S0320	0.905682464	Pyrrolo[2,1-b]quinazolin-9(1H)-one, 2,3-dihydro-3-hydroxy-	NA	NA	NA	pos	203.076416	1.02	203.1	185.1	297295.54	279154.09	263001.46	240637.71	103888.93	157538.61	338932.59	199910.39	109738.76	176276.84	92331.17	74757.33	128044.61	108787.28	150740.78	115893.22
F5_P249.1490_1_2_F4.S3508	0.933377275	Quadrone	NA	NA	NA	pos	249.148717	7.83	249.1	79	13434833.75	13587546.41	13232759.13	13189120.74	8818416.41	8306196.41	9096588.81	8752143.92	8508985.76	8844220.03	2218564.38	2218227.75	2211686.47	2045119.45	2331037.19	2182558.00
F2_P301.0360_0_3_F2.S2532	0.903272481	Quercetin	C00389	HMDB0005794	Flavonoids	neg	301.0361059	7.13	301	151	1610677.39	1689235.65	1580680.12	1565665.38	101991.72	78990.09	59003.70	62622.81	40904.02	NA	1698439.58	1888961.55	1579025.22	1744258.47	1872761.90	1878449.54
F2_P505.1000_0_1_F2.S2089	0.950422661	Quercetin 3-(6''-acetylglucoside)		HMDB0037366	Flavonoids	neg	505.0999398	6.14	505.1	300	537577125.41	596658179.08	572743061.55	528711069.77	4852230.19	3338335.49	3580908.15	2714399.44	3670013.00	2907381.72	361144942.33	457649357.85	348918588.67	371582097.17	353628038.21	348601085.52
F2_P549.0900_0_2_F2.S2091	0.939012098	Quercetin 3-(6''-malonylgalactoside)	NA	NA	NA	neg	549.0899048	6.15	549.1	300	6113466.40	8411491.90	4226008.79	4351754.79	68680.04	47194.36	31949.58	32185.45	27128.15	30490.05	2930642.30	4560869.45	3734151.31	4020294.74	3293763.79	5461603.98
F5_P465.1040_1_1_F5.S2091	0.997681721	Quercetin 3-galactoside	C10073	HMDB0030775	Flavonoids	pos	465.1044217	5.15	465.1	303.1	321995659.33	277296429.96	325149011.91	295606193.15	44949029.58	49683449.56	38159477.10	35613252.58	26722013.14	30116027.13	191634134.12	197567053.47	153050301.70	94243487.61	144661727.34	177003700.15
F5_P507.1150_1_3_F5.S2197	0.997577594	Quercetin 3-O-(6''-acetyl-glucoside)		HMDB0029271	Flavonoids	pos	507.1148733	6.34	507.1	303.1	97249838.60	105866384.79	143925954.15	117193493.04	860939.57	749347.56	886668.94	680088.43	710151.01	537144.59	96430137.21	102741367.68	110143829.15	100505708.95	81393182.64	101545719.81
F1_P463.0900_0_3_F2.S1925	0.915110366	Quercetin 4'-glucoside		HMDB0037932	Flavonoids	neg	463.0895182	6.04	463.1	301	131917145.46	120437341.26	109937224.92	130054074.07	19810326.96	15305168.20	19380368.04	17646209.72	5147139.17	5918120.99	119633470.11	110581513.37	109025723.35	100400787.22	115622233.02	119732881.53
F4_P551.1050_1_3_F5.S2105	0.978047967	Quercetin-3-(6''-malonyl)-Glucoside	NA	NA	NA	pos	551.105086	6.16	551.1	303.1	674928739.13	627014025.14	610854224.63	706107220.45	11833155.45	7834240.41	5642840.48	8041830.82	7899102.91	4807069.80	587861946.27	588139547.13	602066744.98	570323035.95	682825063.86	685336841.81
F4_P627.1590_1_3_F6.S1433	0.994717604	Quercetin-3,4'-O-di-beta-glucopyranoside	NA	NA	NA	pos	627.1586087	6.74	627.2	303.1	631767.05	566678.30	590531.46	622719.22	55280.18	63657.02	178307.24	60955.68	29544.06	54368.70	478221.28	376648.17	340078.02	347030.19	333189.55	288283.08
F1_P191.0550_0_2_F1.S1948	0.96763853	Quinic acid	C06746	HMDB0003072	Organooxygen compounds	neg	191.0554608	5.31	191.1	85	33534904.47	34966263.66	34123072.21	32524318.33	524484.87	401433.62	528909.35	492616.88	438896.06	425382.11	17640107.45	26259301.12	21969900.35	23424267.55	20480809.34	23008079.98
F3_P339.1810_1_3_F5.S2923	0.915925181	Resmethrin	NA	NA	NA	pos	339.1807861	8.88	339.2	67.1	2073989.52	1910832.80	1769765.79	1701006.69	640816.33	548199.17	540739.20	543469.82	304222.80	254895.71	380700.21	392967.04	407531.69	381957.19	367224.15	407194.95
F5_P245.0770_1_3_F4.S1298	0.96233646	Ribavirin		HMDB0014949	Triazole ribonucleosides and ribonucleotides	pos	245.0768707	2.69	245.1	113	376145.27	316273.61	413617.22	331196.29	NA	NA	NA	84665.35	62322.78	NA	NA	NA	NA	NA	NA	NA
F1_P375.1320_0_1_F2.S1823	0.942254878	RIBOFLAVIN	NA	NA	NA	neg	375.1317471	5.55	375.1	255.1	7405139.99	6853207.04	7323679.83	7083450.63	1664163.33	1577661.00	1397166.41	1582181.16	1337482.33	1182880.39	6552364.12	6099648.50	6762621.74	6640096.02	6009719.07	6490883.47
F2_P257.0780_0_1_F1.S1504	0.956197052	Ribothymidine		HMDB0000884	Pyrimidine nucleosides	neg	257.07792	4.07	257.1	167	419078.06	379904.40	349021.73	410164.24	156334.91	140451.93	183910.85	161294.97	106083.53	111650.62	157615.55	176303.01	170436.86	167978.25	178640.29	204003.74
F3_P313.2740_1_9_F5.S3356	0.932437379	Ricinoleic Acid methyl ester	NA	NA	NA	pos	313.2740479	9.9	313.3	71.1	2080030.84	535654.79	4653554.13	694648.28	745308.16	1167308.53	1098447.52	9642677.49	3038667.63	460052.91	5482129.24	4188657.13	2068727.19	8113846.31	1819766.90	7477789.04
F1_P427.1620_0_4_F2.S2081	0.904852597	ROSAVIN	NA	NA	NA	neg	427.1617827	6.68	427.2	203.1	4161049.46	4319056.05	4613915.39	4315030.35	1165582.78	1089536.38	1535954.59	1378851.64	1201961.80	1211049.30	1131057.42	1231079.43	1167780.63	1080033.53	1188514.61	1090407.73
F1_P137.0230_0_1_F1.S5340	0.926009131	Salicylic acid	C00805	HMDB0001895	Benzene and substituted derivatives	neg	137.0234574	14.34	137	93	307396.03	840690.61	716730.56	822633.90	341105.19	300956.72	340173.00	332858.87	331302.23	333439.17	711235.56	746437.21	667869.98	588101.85	687591.69	670780.14
F4_P203.1280_1_2_F4.S3482	0.929642261	Sebacic acid	C08277	HMDB0000792	Fatty Acyls	pos	203.1279297	8.61	203.1	125.1	136895.21	137755.85	131886.25	197778.29	120211.73	114848.88	73470.56	141597.05	83456.16	86140.18	64015.54	44669.68	63947.06	74218.49	115575.48	46805.02
F3_P238.0940_1_2_F4.S2099	0.91530624	Sepiapterin	C00835	HMDB0000238	Pteridines and derivatives	pos	238.0935822	4.54	238.1	192.1	32385036.11	32915642.22	33409501.27	33259218.22	4079782.62	3832606.95	7349308.53	7118517.49	6414712.75	5711925.23	14547383.54	17504770.81	15748117.70	14089687.45	15284928.69	16203437.25
F4_P306.1660_1_6_F5.S1109	0.955650912	Ser Ile Ser	NA	NA	Mini Peptide	pos	306.1663865	4.09	306.2	86.1	2449322.18	2720990.58	2393993.66	2520834.27	509718.89	549445.30	263553.76	326025.54	153011.06	277153.40	1185141.36	1341877.09	1624893.74	1863466.75	1361469.39	1459534.43
F4_P219.1340_1_6_F4.S1943	0.917561539	Ser Leu	NA	NA	Mini Peptide	pos	219.1338314	4.52	219.1	86.1	24264124.81	23063174.01	19674466.30	20322045.88	3798000.49	3744915.34	1252670.30	1121700.91	1142225.13	1048916.55	10137922.92	11161784.95	11151218.89	10517415.95	11128067.93	11673430.07
F3_P253.1180_1_3_F4.S2204	0.921187037	Ser Phe	NA	NA	Mini Peptide	pos	253.1183122	4.82	253.1	120.1	34445999.85	32417754.57	32017301.58	32004524.65	14005187.93	12687617.75	4686263.27	4809394.67	5793674.30	5956726.78	6769658.02	6965148.41	6594462.94	7001390.98	6941292.11	7589355.52
F2_P295.1550_0_1_F1.S2764	0.916235566	S-Farnesyl Thioacetic Acid	NA	NA	NA	neg	295.155065	6.64	295.2	251.2	1951994.09	1952973.39	1970641.47	1860993.94	278199.77	262125.07	276473.69	283866.78	364881.58	375756.54	174292.52	174721.20	188664.80	176365.77	175094.42	161470.55
F2_P173.0560_0_2_F1.S0468	0.980707522	Shikimic acid	C00493	HMDB0003070	Organooxygen compounds	neg	173.0557556	1.39	173.1	93	14424669.04	13894188.04	13987216.24	13529203.97	1294899.56	1554364.38	1661529.78	1836393.90	790726.78	1320428.39	6696913.95	6443522.09	6247496.41	6534271.53	6263033.66	6526727.75
F3_P258.1100_1_1_F4.S0387	0.989989868	sn-Glycero-3-phosphocholine	NA	NA	NA	pos	258.1101019	0.87	258.1	104.1	253192718.02	251491123.08	252644024.33	254963120.17	11323779.49	11469417.56	12274306.47	12155095.19	12913604.69	12440088.06	284443094.55	289298158.49	282635482.22	278254234.87	282056162.57	261563018.77
F5_P639.4340_1_1_F6.S3387	0.94118703	Sporidesmolide I	NA	NA	NA	pos	639.4340194	12.17	639.4	100.1	164859.01	212867.99	207903.10	201659.83	56497.71	93327.90	123146.30	173140.39	52233.43	36541.31	37628.12	37588.06	36649.47	29613.99	32395.61	21072.97
F3_P305.2480_1_3_F5.S2681	0.974281931	Stearidonic Acid ethyl ester	NA	NA	NA	pos	305.248291	7.44	305.2	81.1	3463204.62	3933617.29	3876794.97	3911368.93	NA	NA	1408782.63	1778314.58	NA	NA	1844917.52	1616399.45	NA	1513048.60	1480994.01	1556861.79
F5_P334.2380_1_3_F5.S3367	0.919115794	Stearidonoyl glycine	NA	NA	NA	pos	334.2380981	9	334.2	204.1	4044886.82	4238747.75	3902619.76	4093122.22	2281406.99	2247627.95	1833108.73	2228821.43	1246688.63	1220023.66	708020.47	955029.99	752920.77	679078.73	758871.25	653088.30
F3_P331.1880_1_1_F5.S4193	0.94428856	Tetranor-PGFM	NA	NA	NA	pos	331.1882935	10.74	331.2	95.1	965975.26	925481.56	967117.17	947264.50	560401.55	524835.71	646550.52	645268.52	613321.01	567274.65	332899.26	384413.29	342088.48	343345.17	327164.05	359709.63
F4_P403.3580_1_1_F5.S3900	0.960248421	Thiocholesterol	NA	NA	NA	pos	403.3579305	10.42	403.4	93.1	423721.33	621943.50	470427.17	416651.64	164185.86	148658.05	284945.40	165312.75	182269.25	138493.85	163937.24	165028.67	164448.26	114300.18	156544.73	145206.90
F4_P171.1020_1_2_F4.S2924	0.910824616	Thiogeraniol		HMDB0036106	Prenol lipids	pos	171.1017032	6.63	171.1	83.1	3471038.63	3628472.61	3843490.20	3567893.68	4090015.48	4093172.16	4095815.80	4521895.23	3894220.61	3550187.40	1263356.28	1215380.33	1340537.16	1237234.92	1066192.29	1041159.86
F4_P375.2360_1_3_F5.S0561	0.901337324	Thr Arg Val	NA	NA	Mini Peptide	pos	375.2356567	2.59	375.2	70.1	130595.90	152329.80	159710.05	151689.16	NA	NA	NA	NA	NA	NA	42882.04	27903.70	27419.16	52964.91	NA	NA
F3_P310.1140_1_1_F5.S0257	0.907388015	Thr Cys Ser	NA	NA	Mini Peptide	pos	310.1137695	0.89	310.1	292.1	9171508.59	8358986.23	9698359.23	8540206.33	646979.71	475958.31	518348.33	609937.10	637381.68	638672.47	4803807.84	5403894.88	4683379.97	5203600.40	4740130.94	4656595.10
F5_P233.1500_1_6_F4.S2007	0.900405193	Thr Ile	NA	NA	Mini Peptide	pos	233.1496029	4.67	233.2	74.1	41932259.00	42301153.38	42331425.24	44188572.11	5600736.50	5563713.46	2124523.62	2182376.05	2045691.34	1863820.52	13666122.63	13213958.21	14154799.76	13673342.18	13201664.24	14818292.33
F5_P389.2670_1_1_F5.S3757	0.906202717	Thr Ile Arg	NA	NA	Mini Peptide	pos	389.2667909	9.33	389.3	86.1	1284860.95	1148366.62	936441.49	924659.68	244063.50	293889.75	412260.15	364510.27	142599.91	115494.41	1816886.03	1816955.21	1892175.83	2110402.63	2053260.24	1969536.76
F3_P334.1980_1_3_F5.S1628	0.92849852	Thr Ile Thr	NA	NA	Mini Peptide	pos	334.1978825	4.35	334.2	86.1	2409446.34	3123761.54	3454509.10	3352416.05	203712.02	441275.62	232618.58	254645.35	87057.10	186720.21	1913960.62	2005878.85	1979321.51	1814021.51	2034350.24	2016450.66
F4_P310.0980_1_1_F5.S0279	0.951249251	Thr Ser Cys	NA	NA	Mini Peptide	pos	310.0977783	0.96	310.1	292.1	7948726.36	7362063.74	7882764.80	8259320.78	520968.27	395904.18	609356.40	497619.50	575197.79	525867.10	4247861.02	4279877.61	4436619.56	4128228.02	4101204.35	4339657.65
F5_P292.1390_1_1_F4.S1903	0.926222779	Thr Thr Ala	NA	NA	Mini Peptide	pos	292.1387939	4.28	292.1	130.1	45709880.38	42289843.17	41190995.54	49999137.85	4484924.19	3806580.07	4021906.41	4178095.18	5603795.35	4803073.93	20325512.15	22272873.56	21187899.53	19996869.08	18582215.02	20579103.69
F3_P306.1460_1_2_F5.S1767	0.950126545	Thr Trp	NA	NA	Mini Peptide	pos	306.1455576	5.34	306.1	74.1	1612735.13	1660106.10	1734310.80	1588359.56	607466.68	605284.11	266705.18	267648.71	271634.33	256263.97	319923.36	300656.30	342770.77	336203.67	289996.70	348773.49
F4_P320.1820_1_2_F5.S1205	0.941439177	Thr Val Thr	NA	NA	Mini Peptide	pos	320.1821101	4.15	320.2	72.1	1102200.10	1100327.92	1123329.86	1065054.08	188330.77	177327.52	91023.01	90359.65	86054.53	91727.14	387577.02	481416.99	858488.00	434290.53	824382.70	463124.62
F1_P173.0080_0_2_F1.S0794	0.981326691	trans-Aconitic acid	C02341	HMDB0000958	Carboxylic acids and derivatives	neg	173.0084727	1.4	173	85	816071.16	720680.85	806959.45	781553.68	NA	137064.34	117303.98	222036.02	NA	126669.88	418644.95	417498.55	362165.96	356928.09	332135.04	NA
F4_P229.1440_1_1_F4.S4004	0.900582389	Traumatic acid	C16308	HMDB0000933	Fatty Acyls	pos	229.1436023	8.32	229.1	81.1	2081444.65	2012442.44	2000449.80	2065253.74	1616038.81	1813041.29	1479445.89	1615480.61	1535040.96	1605844.19	1725342.84	1583844.61	1715804.55	1504618.29	1690175.99	1595558.07
F3_P365.1060_1_5_F5.S0356	0.978672405	Trehalose	C01083	HMDB0000975	Organooxygen compounds	pos	365.1059349	2.18	365.1	203.1	528284.43	234275.82	140643.29	83777.07	31446.08	NA	19997.84	31542.27	NA	17061.67	60182.81	NA	62949.41	60860.49	283842.17	104309.07
F4_P189.0910_1_3_F4.S3903	0.904979519	Trigoforin		HMDB0029495	Coumarins and derivatives	pos	189.0912323	8.96	189.1	91.1	17944952.45	10309169.82	15035717.94	10729059.37	3915479.64	3609970.19	4057084.77	3693704.23	3746680.25	3250079.03	4755599.03	4890502.63	5594415.51	5061384.09	4961871.30	4363609.46
F3_P138.0550_1_1_F4.S0427	0.907059386	Trigonelline	C01004	HMDB0000875		pos	138.0551119	0.91	138.1	94.1	809048386.97	815911719.19	819156335.66	830459373.79	453860098.06	440550735.96	605993770.68	577393116.31	614485453.24	584828938.40	467342313.61	491220755.74	471674841.93	458402682.95	468560790.73	466890258.93
F1_P382.2610_0_2_F2.S2756	0.935060891	Tumonoic Acid F	NA	NA	NA	neg	382.2608061	7.65	382.3	278.2	368933.14	358999.40	338626.17	350318.11	171418.69	138256.29	219619.71	206203.82	165024.23	172741.61	49461.07	62135.67	56462.52	44442.09	39021.09	48536.98
F4_P425.1790_1_3_F5.S0981	0.931761003	Tyr Asn Glu	NA	NA	Mini Peptide	pos	425.1786194	3.98	425.2	136.1	1619660.88	1780014.55	1699458.69	1897074.94	NA	NA	NA	NA	NA	NA	1098840.33	974346.92	948703.28	815775.76	885721.20	825578.04
F4_P444.1740_1_3_F5.S1249	0.912471629	Tyr Asp Phe	NA	NA	Mini Peptide	pos	444.1736735	4.21	444.2	136.1	14338638.23	12671665.80	13736463.02	12469402.84	284042.23	232946.78	210833.32	235901.68	357296.38	414937.05	6806048.51	5815816.85	6413106.23	5479299.32	6148210.91	6642540.76
F4_P311.1250_1_2_F5.S0988	0.932594872	Tyr Glu	NA	NA	Mini Peptide	pos	311.1245422	4.04	311.1	136.1	2802023.90	3240963.65	2654196.24	3368271.53	411915.53	389573.16	273384.45	293285.53	193030.40	161192.86	1657293.09	1940775.16	1754045.56	2120754.18	2037573.54	2394013.95
F4_P295.1660_1_2_F5.S1757	0.938237973	Tyr Ile	NA	NA	Mini Peptide	pos	295.1659835	5.36	295.2	136.1	33997829.63	32248008.68	33075613.92	31299027.38	10699047.24	10994526.92	4986996.12	4622412.51	5631437.62	5895388.15	7415475.58	6739854.86	7434082.88	7928320.71	8322742.13	8461223.81
F5_P319.1910_1_2_F5.S2939	0.923794821	Ubiquinone-2	C00399	HMDB0006709	Prenol lipids	pos	319.1908264	8.05	319.2	109.1	3052626.50	2986233.31	3307772.45	3082709.85	897773.58	805882.48	1021987.41	1052197.15	840893.21	738164.25	987214.20	1018017.02	998642.18	885236.33	872493.92	860738.24
F2_P161.0240_0_1_F1.S2368	0.917682601	Umbelliferone	C09315	HMDB0029865	Coumarins and derivatives	neg	161.0236969	6.37	161	133	939746.31	916400.76	1017850.62	909383.57	790167.98	839357.42	1128635.56	1146924.10	984645.36	1002028.73	622839.20	578473.29	602101.27	547780.33	636024.05	593401.66
F2_P279.0390_0_1_F1.S1052	0.953126239	Uridine	C00299	HMDB0000296	Pyrimidine nucleosides	neg	279.0390015	3.32	279	243.1	167884.55	261206.93	178029.33	205195.32	NA	NA	NA	NA	NA	NA	44563.50	45482.53	60820.78	68562.30	50576.82	NA
F5_P189.1240_1_10_F4.S0874	0.970878345	Val Ala	NA	NA	Mini Peptide	pos	189.1235727	0.91	189.1	72.1	409292.13	391960.20	407449.95	410151.00	290146.33	278645.54	302242.97	349269.62	303244.83	240767.10	293972.22	300475.62	295560.73	299476.00	308915.06	250495.61
F5_P260.1610_1_4_F4.S1823	0.936250005	Val Ala Ala	NA	NA	Mini Peptide	pos	260.1605835	5.02	260.2	72.1	332710.30	293963.99	466535.97	771897.02	97558.42	87608.09	94984.90	151199.07	82059.77	66658.14	149625.41	226284.32	388239.39	358779.12	161338.59	160458.63
F3_P403.2200_1_2_F5.S1440	0.95414902	Val Arg Glu	NA	NA	Mini Peptide	pos	403.219696	5.08	403.2	72.1	1875176.23	1911959.23	1901083.37	1849910.40	151701.40	140490.95	118677.48	137820.94	142331.53	139496.00	884520.92	1287143.19	1248171.94	756681.03	770651.17	773269.46
F4_P232.1290_1_3_F4.S0583	0.962702335	Val Asn	NA	NA	Mini Peptide	pos	232.1293182	1.27	232.1	72.1	3649237.25	3464279.57	3379236.83	3388578.46	1026826.87	1015070.05	442086.21	462390.21	369764.99	329077.14	1114830.82	1193406.63	1111749.10	997163.40	1126060.12	1069189.74
F4_P303.1670_1_3_F5.S1077	0.912603664	Val Asn Ala	NA	NA	Mini Peptide	pos	303.1665039	4.16	303.2	72.1	1199272.51	1606396.79	701493.10	878162.80	146279.98	103973.85	77137.45	88813.83	77061.65	23392.53	301731.83	625577.20	586854.71	331755.82	772635.41	574700.20
F3_P329.1820_1_1_F5.S1288	0.908858364	Val Asn Pro	NA	NA	Mini Peptide	pos	329.1824463	4.19	329.2	72.1	1733975.60	1707546.94	1737068.30	1804120.54	184277.93	177317.96	113901.30	92786.32	66056.97	48346.28	796988.29	776187.83	776554.28	808993.38	695171.25	798428.91
F5_P233.1130_1_5_F4.S0711	0.98972466	Val Asp	NA	NA	Mini Peptide	pos	233.113266	1.72	233.1	72.1	6982524.56	6320304.69	6296556.54	6379006.70	2083980.55	2138383.49	1118274.64	1040358.88	651868.30	610325.13	3685231.73	3724048.13	3558852.17	3343097.21	3544418.57	3487136.49
F3_P246.1450_1_1_F4.S0727	0.971049883	Val Gln	NA	NA	Mini Peptide	pos	246.1446991	0.96	246.1	72.1	5446141.66	5911359.19	5109123.53	5261451.07	1912721.78	1956813.62	789387.81	762170.27	705111.96	709702.28	1447581.34	935270.36	1455026.50	1403647.72	1388759.36	1560670.26
F3_P333.1770_1_3_F5.S1195	0.938406039	Val Gln Ser	NA	NA	Mini Peptide	pos	333.1773366	4.62	333.2	72.1	776422.57	745762.92	781334.26	717786.18	69004.41	67576.02	49521.06	63285.05	40142.07	57722.25	279856.91	290739.37	267335.80	580825.68	228154.29	300318.13
F5_P247.1290_1_4_F4.S0998	0.904689375	Val Glu	NA	NA	Mini Peptide	pos	247.1289215	2.2	247.1	72.1	33746771.25	32977688.77	34153172.01	32663208.36	3875857.54	3947780.94	1951689.78	2112109.21	1702766.28	1304240.72	14268753.70	15247014.41	12546029.41	14322111.96	14413675.94	14426365.01
F3_P318.1670_1_3_F5.S1420	0.912093106	Val Glu Ala	NA	NA	Mini Peptide	pos	318.1665344	4.41	318.2	72.1	13022179.18	11489858.91	9033323.26	9481778.01	689733.83	724337.07	282245.10	297593.26	206454.77	187821.95	4488450.09	4599452.17	6438863.35	7176815.24	7299090.46	7691549.66
F3_P375.2130_1_1_F5.S1157	0.926610789	Val Glu Lys	NA	NA	Mini Peptide	pos	375.2133443	4.07	375.2	72.1	927117.91	981061.72	2871747.27	986656.74	88572.13	98351.86	NA	42863.29	42332.82	NA	439854.67	387493.62	407691.40	404334.24	1184004.19	427887.74
F3_P344.2550_1_3_F5.S2012	0.941312042	Val Ile Ile	NA	NA	Mini Peptide	pos	344.2550354	5.94	344.3	86.1	21669789.29	22246122.64	23297845.06	21835775.35	3196630.74	1706756.76	1945225.72	1330232.63	1447841.19	1329708.95	11132005.36	11812171.15	10691736.59	11389405.26	11773158.65	12911310.88
F5_P359.2300_1_2_F5.S1804	0.913085916	Val Leu Gln	NA	NA	Mini Peptide	pos	359.2296143	5.12	359.2	72.1	1079033.92	1168952.38	1155183.48	1148427.96	47782.90	NA	33466.48	NA	42711.28	48154.47	787724.76	608986.46	634599.41	624883.00	705496.58	800478.45
F4_P288.1810_1_2_F4.S3115	0.9287658	Val Leu Gly	NA	NA	Mini Peptide	pos	288.1805258	6.89	288.2	72.1	5051667.74	4707862.16	4527219.40	4401376.93	2614408.16	2543538.81	3067685.84	2888865.53	1653104.51	1522954.14	505224.96	501191.95	499912.35	415919.80	460370.27	472106.90
F4_P361.2230_1_2_F5.S4120	0.947285308	Val Lys Asp	NA	NA	Mini Peptide	pos	361.2225478	11.01	361.2	129	540702.33	667947.91	677987.49	908385.02	191281.00	205221.52	159673.96	138999.86	148023.12	164876.52	179057.27	186729.83	158930.77	141959.30	157977.24	153217.55
F2_P263.1400_0_1_F1.S2020	0.980088607	Val Phe	NA	NA	Mini Peptide	neg	263.1401609	5.45	263.1	115.1	79561.30	85490.86	78510.34	84593.38	39999.91	31360.85	16726.99	14774.56	16560.33	24005.37	35238.29	33527.96	22916.58	45538.43	31039.45	33585.87
F3_P205.1180_1_1_F4.S0628	0.936876126	Val Ser	NA	NA	Mini Peptide	pos	205.1183167	0.95	205.1	72.1	4939126.93	5736106.28	4974685.42	4863856.76	2392174.48	2317798.34	629702.10	679213.99	542102.80	524882.29	1524864.05	1465392.33	1875255.86	1856718.91	1546199.44	1705857.98
F4_P219.1340_1_3_F4.S0718	0.984321227	Val Thr	NA	NA	Mini Peptide	pos	219.1339264	1.63	219.1	72.1	23978045.53	27542577.06	23437583.82	22661878.73	15925849.89	15995898.71	4128083.45	4271314.66	3384742.04	3084475.64	4956171.13	4916933.17	4974255.46	4774439.87	4913453.91	4871325.53
F3_P375.2250_1_1_F5.S1473	0.941982505	Val Thr Arg	NA	NA	Mini Peptide	pos	375.2246704	4.61	375.2	72.1	1485275.66	1428581.06	1950057.89	1405615.42	57666.49	44893.01	40408.21	30829.20	17490.04	16485.72	616843.26	608150.11	603328.27	477496.19	517072.49	587197.52
F3_P347.1930_1_1_F5.S0785	0.913568361	Val Thr Gln	NA	NA	Mini Peptide	pos	347.1932068	1.86	347.2	72.1	86861.50	70222.24	NA	123929.16	NA	NA	NA	NA	NA	NA	50109.92	NA	52817.53	NA	61806.36	NA
F3_P451.2360_1_3_F5.S2295	0.900813722	Val Trp Phe	NA	NA	Mini Peptide	pos	451.2357029	6.51	451.2	286.2	1066283.18	911170.48	960394.28	990947.64	558536.19	625982.46	414749.17	414238.38	321268.21	332339.32	NA	NA	167499.39	115994.72	NA	110186.80
F3_P281.1500_1_2_F4.S2044	0.957546438	Val Tyr	NA	NA	Mini Peptide	pos	281.1495718	4.52	281.1	72.1	8016114.98	7946316.44	7752947.38	7926358.05	3691169.10	3774419.96	1405966.92	1545457.80	1393260.58	1388053.55	1104986.44	1161311.16	1078019.54	1286974.25	1249006.48	1333339.24
F5_P288.1920_1_4_F4.S1967	0.972193815	Val Val Ala	NA	NA	Mini Peptide	pos	288.1916199	4.35	288.2	72.1	4341687.05	4193655.85	4698763.04	3854467.23	467064.00	346267.09	325292.32	308830.35	199305.08	204541.40	2284064.63	2536763.59	2477988.90	2174245.01	2648961.58	2706955.68
F3_P346.1980_1_4_F5.S1283	0.945181175	Val Val Glu	NA	NA	Mini Peptide	pos	346.1980202	4.58	346.2	72.1	3975960.97	3975409.77	4122055.74	4160192.44	350862.60	341374.43	204993.50	199286.55	178830.89	169214.49	1697770.90	1696616.85	1786431.53	1532805.97	1718030.70	1672610.59
F4_P364.2240_1_3_F5.S2013	0.928830974	Val Val Phe	NA	NA	Mini Peptide	pos	364.2237117	5.92	364.2	72.1	5992796.81	5379053.58	6023530.07	5994156.35	597612.33	585557.75	303276.35	354951.18	239498.03	246932.30	2665664.86	2802701.14	3032199.36	2758552.49	3070531.62	3234791.89
F5_P314.2080_1_3_F5.S1580	0.916732852	Val Val Pro	NA	NA	Mini Peptide	pos	314.2080994	4.96	314.2	72.1	3538387.48	3429916.11	3079749.94	3275421.38	228753.01	217435.60	68441.45	148798.30	70254.71	181009.44	1591452.27	1747581.95	1776725.29	1412775.42	1672098.83	1755487.68
F3_P267.0980_1_4_F4.S1835	0.917317667	Valsartan acid	NA	NA	NA	pos	267.0976017	3.69	267.1	150.1	357861.05	NA	364308.39	358807.68	NA	NA	NA	NA	NA	NA	233700.25	205599.96	NA	214367.63	226549.01	NA
F4_P246.1450_1_1_F4.S1966	0.909705258	Valyl-Glutamine		HMDB0029125	Carboxylic acids and derivatives	pos	246.1449585	4.19	246.1	72.1	2237799.66	2119196.16	2200828.46	2088069.46	401271.53	414528.62	243611.24	268073.89	175236.05	135472.70	1032511.06	991563.54	962759.15	951849.50	1121844.54	1124213.34
F2_P167.0340_0_3_F1.S1663	0.920148136	Vanillic acid	C06672	HMDB0000484	Benzene and substituted derivatives	neg	167.0342309	4.81	167	123	134923.31	114584.99	137570.17	142943.24	NA	NA	21016.85	72948.79	NA	22300.88	NA	79312.97	27238.52	NA	NA	NA
F1_P190.0500_0_5_F1.S2051	0.906676496	xi-2,3-Dihydro-2-oxo-1H-indole-3-acetic acid		HMDB0035514	Indoles and derivatives	neg	190.050354	6.01	190.1	146.1	79407.62	49296.99	47110.50	46825.43	37768.87	39472.09	65255.23	48611.49	39750.14	NA	61762.18	49651.40	131077.10	23035.01	43398.48	34892.37
F4_P279.1590_1_2_F4.S3314	0.913760444	��-CEHC	NA	NA	NA	pos	279.1590713	7.37	279.2	165.1	5016152.70	5416860.12	4935681.31	4904691.25	1405397.74	1361390.33	1246126.08	1387697.87	1230871.00	1043061.79	1653426.83	1698751.56	1664933.10	1447640.36	1452242.44	1586767.10
F4_P322.2750_1_5_F5.S4017	0.941372561	��-Linolenoyl Ethanolamide	NA	NA	NA	pos	322.2745056	10.78	322.3	67.1	4052889.10	3792088.68	3794982.25	4014255.45	6091991.38	6031173.93	6569703.73	6706617.05	5482280.95	5211339.32	2815688.47	2866685.92	2756368.22	2741142.45	2614922.97	2622256.59
