# Supplementary material for: Differential Metabolomics and Network Pharmacology Analysis of Silkworm Biotransformation between Mulberry Leaves and Silkworm Droppings
Source: Evid Based Complement Alternat Med. 2021 Jun 29;2021:8819538. doi: 10.1155/2021/8819538 (PMC8263261; doi:10.1155/2021/8819538)
Supplement: Supplementary Materials — Table S1: total fat and fatty acid content in mulberry leaves and silkworm droppings. Table S2: the crude protein and amino acids content in mulberry leaves and silkworm droppings. Table S3: the components were identified in mulberry leaves and silkworm droppings by UHPLC/Q-TOF MS. Table S4: the differentiated compounds were found between mulberry leaves and silkworm droppings (VIP>1 and P value < 0.05). Figure S1: the ion flow diagram of sample was extracted by NEG (A) and POS (B) mode. Figure S2: the score scatter plot of PCA, PLS-DA, and t-SNE model for mulberry leaves and silkworm droppings. (A) The score scatter plot of PCA model for mulberry leaves and silkworm droppings. (B) The score scatter plot of PLS-DA model for mulberry leaves and silkworm droppings. (C) The score scatter plot of t-SNE model for mulberry leaves and silkworm droppings. [file 8819538.f1.zip › 8819538.f1/Table 4S differentiated compounds.txt]

id	peaksGroup_ref	score	compound name	KEGG	HMDB	Class	Polarity	mz	rt	Q1	Q3	MEAN groupI	MEAN groupII	VIP	P-VALUE	Q-VALUE	FOLD CHANGE	LOG_FOLDCHANGE
1	F5_P345.2040_1_1_F5.S3563	0.911632999	(-)-11-nor-9-carboxy-��9-THC				pos	345.2044067	9.53	345.2	107.1	2.0649E-05	0.00010712	1.141809283	0.000312009	3.87957E-05	0.19276567	-2.375079953
4	F2_P253.1440_0_3_F1.S3174	0.996233878	(-)-trans-C75				neg	253.144455	8.39	253.1	209.2	3.90608E-06	2.23423E-05	1.15257201	6.54941E-05	9.59517E-06	0.174829066	-2.515983038
5	F3_P327.2170_1_3_F5.S2108	0.909743391	(��)10-HDoHE				pos	327.2174988	6.12	327.2	137.1	0.000159327	4.58715E-07	1.164886406	6.36647E-07	1.6933E-07	347.3327549	8.440174659
6	F3_P505.3530_1_1_F5.S3668	0.901160803	(1alpha,2alpha,3beta,5xi,9xi,18xi)-1,2,3,19-Tetrahydroxyurs-12-en-28-oic acid				pos	505.353281	9.08	505.4	259.2	0.000852729	1.32305E-05	1.073797564	1.92069E-09	1.41339E-09	64.45188844	6.010150725
7	F3_P355.1030_1_2_F5.S1721	0.992334077	(1R,3R,4S,5R)-3-[(E)-3-(3,4-dihydroxyphenyl)prop-2-enoyl]oxy-1,4,5-trihydroxycyclohexane-1-carboxylic acid				pos	355.1032104	5.28	355.1	163	0.007368747	0.000498976	1.157537089	1.59104E-05	2.73235E-06	14.76772474	3.884375662
8	F3_P217.1590_1_4_F4.S3683	0.916045344	(1R,4Z,9S)-4-(Hydroxymethyl)-11,11-dimethyl-8-methylenebicyclo[7.2.0]undec-4-en-3-one				pos	217.1588702	8.54	217.2	91	0.000736162	0.00511383	1.164064595	1.55654E-07	4.93375E-08	0.143955131	-2.796308882
10	F3_P169.1220_1_1_F4.S0116	0.957566054	(1S,4R)-1-Hydroxy-2-oxolimonene				pos	169.1224721	0.72	169.1	65	2.17477E-06	2.98421E-06	1.011440373	0.00034155	4.2029E-05	0.728758527	-0.456487236
14	F5_P540.2460_1_1_F5.S2056	0.98287778	(2R,3R,4S,5S,6R)-2-[[7-hydroxy-1-(4-hydroxy-3-methoxyphenyl)-3-(hydroxymethyl)-6-methoxy-1,2,3,4-tetrahydronaphthalen-2-yl]methoxy]-6-(hydroxymethyl)oxane-3,4,5-triol				pos	540.2460901	5.3	540.2	219.1	7.00944E-06	1.00871E-06	1.053745537	3.92791E-06	8.00403E-07	6.948912618	2.796787239
15	F5_P496.2050_1_2_F5.S1769	0.980633121	(2R,3S,4S,5R,6S)-2-[(3,4,5-trihydroxyoxan-2-yl)oxymethyl]-6-(3,4,5-trimethoxyphenoxy)oxane-3,4,5-triol				pos	496.20456	5.11	496.2	185.1	4.98825E-06	1.02324E-06	1.01366593	1.76498E-05	2.9928E-06	4.874945179	2.285385995
20	F3_P397.3110_1_5_F5.S4363	0.911412501	(2Z)-2-[(E)-6-(hydroxymethyl)-2,4,8,10-tetramethyldodec-2-enylidene]-4-methylpentanedioic acid				pos	397.3108177	11.84	397.3	81.1	2.26517E-05	0.000111292	1.140910215	9.15047E-09	4.7874E-09	0.203533672	-2.296660606
23	F4_P333.2430_1_4_F5.S3503	0.968377265	(3R,4R,5R)-3-[(11E)-11,15-Hexadecadien-9-yn-1-yl]-4-hydroxy-5-methyldihydro-2(3H)-furanone				pos	333.2429504	9.64	333.2	105.1	0.000142696	0.000238756	1.123190158	4.56543E-07	1.28076E-07	0.597666526	-0.742587351
24	F5_P499.1250_1_1_F5.S2172	0.993747881	(3R,5R)-3,5-bis[[(E)-3-(3,4-dihydroxyphenyl)prop-2-enoyl]oxy]-1,4-dihydroxycyclohexane-1-carboxylic acid				pos	499.1249361	6.27	499.1	163	0.000940915	6.03139E-05	1.160797439	5.16636E-08	1.94913E-08	15.60029346	3.963501263
25	F4_P225.1240_1_5_F4.S2243	0.947393704	(3Z)-3-Butylidene-6,7-dihydroxy-4,5,6,7-tetrahydro-2-benzofuran-1(3H)-one				pos	225.1235493	5.19	225.1	207.1	1.09513E-05	0.000179169	1.03254311	3.87206E-07	1.1097E-07	0.06112305	-4.032139662
28	F3_P247.1330_1_1_F4.S3923	0.932811655	(4Z,7Z)-5,9,9-Trimethyl-11-oxabicyclo[8.2.1]trideca-1(13),4,7-triene-6,12-dione				pos	247.1330707	8.77	247.1	107	0.0001223	0.001029599	1.164688352	2.8529E-09	1.85095E-09	0.118784546	-3.073580949
29	F4_P318.2280_1_2_F5.S2069	0.909701469	(5E)-2-heptyl-3,4,7-trihydroxy-2,3,4,7,8,9-hexahydrooxecin-10-one				pos	318.2281064	6.05	318.2	81.1	0.00011311	0.000201931	1.048459777	0.001656935	0.000179999	0.56014044	-0.836139505
30	F5_P233.1170_1_1_F4.S3650	0.903201031	(6S)-4-Methoxy-6-(2-phenylethyl)-5,6-dihydro-2H-pyran-2-one				pos	233.1172028	7.67	233.1	91	0.000164699	0.00094075	1.15048064	1.2169E-10	1.68431E-10	0.175072496	-2.513975643
33	F3_P309.2790_1_3_F5.S4702	0.921349192	(E)-3,7-Dimethyl-2,6-octadienyl decanoate				pos	309.2793173	13.17	309.3	67.1	0.000199175	0.000818112	1.142108069	0.000140517	1.88996E-05	0.243456458	-2.038264325
35	F3_P195.1020_1_6_F4.S3134	0.932532283	(E)-4-hydroxynon-2-enoic acid				pos	195.1017303	7.55	195.1	91	0.000367207	0.001481278	1.159625071	8.66263E-06	1.6342E-06	0.24789859	-2.012178028
36	F3_P253.1800_1_3_F4.S3536	0.931955677	(E)-7-methylidene-10-oxo-4-propan-2-ylundec-5-enoic acid				pos	253.1799278	8	253.2	91	0.000109489	0.000593086	1.152308247	5.24262E-05	7.91676E-06	0.18460874	-2.437457235
38	F3_P139.0390_1_2_F4.S0863	0.924143413	(E)-Urocanic acid		HMDB0034174	Azoles	pos	139.0391998	0.9	139	93	0.002968052	0.011796021	1.16414523	3.81151E-09	2.32743E-09	0.251614631	-1.990712282
39	F3_P447.3110_1_2_F5.S3533	0.917621456	(R)-4-((3S,5R,8R,9S,10S,13R,14S,17R)-3-hydroxy-4,4,10,13,14-pentamethyl-7,11-dioxohexadecahydro-1H-cyclopenta[a]phenanthren-17-yl)pentanoic acid				pos	447.3107443	9.59	447.3	67.1	6.3418E-06	3.83922E-05	1.147206315	6.35259E-05	9.34667E-06	0.165184608	-2.59784883
40	F3_P217.1590_1_6_F4.S4596	0.931765788	(R)-ar-Turmerone		HMDB0035612	Prenol lipids	pos	217.158777	9.97	217.2	91.1	0.000102596	0.000492769	1.164493684	8.0633E-08	2.82824E-08	0.208202188	-2.263942866
42	F4_P314.0920_1_2_F5.S1121	0.961946565	(S)-5'-Deoxy-5'-(methylsulfinyl)adenosine		HMDB0033662	5'-deoxyribonucleosides	pos	314.092308	4.08	314.1	136.1	0.007825707	0.001298894	1.163344821	1.05772E-06	2.59066E-07	6.024898725	2.590936991
43	F3_P129.0910_1_3_F4.S0110	0.949722701	(S)-Piperidine-2-carboxamide				pos	129.0912476	0.96	129.1	84.1	5.0449E-05	0.000513507	1.087308776	0.005952499	0.000588924	0.098244116	-3.347485185
44	F4_P153.1280_1_3_F4.S2210	0.949185561	(S)-p-Mentha-1,8-dien-7-ol		HMDB0036087	Prenol lipids	pos	153.1275503	5.17	153.1	79.1	6.92851E-05	0.000120064	1.024184426	0.002367458	0.00024981	0.577069123	-0.793183955
45	F3_P253.2160_1_6_F4.S4064	0.920510611	(Z)-3-Decenyl (E)-3-hexenoate				pos	253.2161667	10.11	253.2	67.1	2.31339E-05	0.000877973	1.160709002	1.43136E-05	2.50767E-06	0.026349218	-5.246096017
47	F5_P471.1510_1_2_F5.S1697	0.937493752	[2,6-dihydroxy-5-[3,4,5-trihydroxy-6-(hydroxymethyl)oxan-2-yl]oxycyclohex-3-en-1-yl] (E)-3-(3,4-dihydroxyphenyl)prop-2-enoate				pos	471.151254	5.23	471.2	163	0.000215006	8.36063E-05	1.133881854	3.50484E-09	2.18121E-09	2.571649888	1.362694243
49	F4_P409.2750_1_1_F5.S4211	0.966406264	1(3)-glyceryl-PGE2				pos	409.2745479	11.38	409.3	105.1	8.16699E-05	0.000162894	1.028306632	0.000141595	1.90229E-05	0.501367861	-0.996058576
50	F3_P585.3620_1_2_F5.S1964	0.942421923	1,12-dihydroxy-1,6,12,17,23,28-hexazacyclotritriacontane-2,5,13,16,24,27-hexone				pos	585.3621855	5.81	585.4	168.1	1.66768E-06	0.00010395	1.099430196	1.35997E-05	2.40426E-06	0.016043162	-5.961897632
51	F5_P127.0510_1_3_F4.S0439	0.903527883	1,2,3-Trihydroxybenzene	C01108	HMDB0013674	Benzene and substituted derivatives	pos	127.0505142	0.72	127.1	81	8.62272E-05	0.000124852	1.061296279	8.12397E-05	1.16597E-05	0.690634701	-0.53400527
54	F1_P171.0660_0_1_F1.S2192	0.984261691	1,4-Cyclohexanedicarboxylic acid				neg	171.0655518	5.02	171.1	127.1	3.26868E-06	3.20043E-05	1.132279879	0.002008506	0.00021505	0.102132615	-3.291484448
56	F3_P237.1850_1_9_F4.S3995	0.916299103	10alpha-4,5-Seco-11-eudesmene-4,5-dione		HMDB0032681	Prenol lipids	pos	237.1849353	9.07	237.2	67	0.00075908	0.003004613	1.160044171	9.0396E-06	1.69663E-06	0.252638266	-1.984854922
58	F5_P349.1990_1_2_F5.S3572	0.917259115	11-dehydro-TXB3				pos	349.1993408	9.87	349.2	123.1	0.000100848	0.000895331	1.139239996	0.00014162	1.90257E-05	0.112637783	-3.150237248
60	F3_P323.2590_1_1_F5.S2573	0.933535727	11-deoxy-PGF1��				pos	323.2588501	7.57	323.3	81.1	0.000115937	0.000494708	1.146336873	0.000165438	2.18069E-05	0.234355121	-2.093231777
63	F3_P293.2120_1_7_F5.S0137	0.901341587	12-OPDA				pos	293.2120056	0.94	293.2	67.1	2.02279E-06	2.18765E-05	1.134323528	0.000148493	1.98048E-05	0.092464279	-3.434960057
64	F3_P277.2160_1_2_F4.S4382	0.943490728	13(S)-HOTrE				pos	277.216367	9.95	277.2	79	0.054072407	0.211166665	1.135746433	1.1037E-08	5.5054E-09	0.256065069	-1.965417635
66	F5_P361.2740_1_2_F5.S3884	0.932258834	13,14-dihydro Prostaglandin E1-d4				pos	361.2744446	11	361.3	81.1	1.53362E-06	4.78213E-05	1.081519646	4.33885E-08	1.68108E-08	0.032069774	-4.962642001
68	F3_P293.2120_1_2_F5.S4642	0.949715443	13-epi-12-oxo Phytodienoic Acid				pos	293.2117172	12.37	293.2	67.1	3.25901E-05	0.000288369	1.158225514	4.44004E-05	6.84289E-06	0.113015088	-3.145412697
69	F3_P295.2270_1_10_F4.S3510	0.93997837	13-L-Hydroperoxylinoleic acid	C04717	HMDB0003871	Fatty Acyls	pos	295.2268519	7.77	295.2	277.2	0.000177725	0.000385556	1.078630093	7.31083E-07	1.89729E-07	0.460957452	-1.117294502
70	F3_P279.2320_1_4_F4.S4578	0.913767099	13S-hydroxyoctadecadienoic acid	C14762	HMDB0004667	Fatty Acyls	pos	279.2318326	10.42	279.2	67	0.025913515	0.073814915	1.156267364	1.3826E-05	2.43724E-06	0.35106069	-1.510207634
71	F3_P263.2010_1_4_F4.S4203	0.90203023	14:4(2E,4E,8E,10E)(6Me[S],9Me,12Me[S])				pos	263.2005788	9.56	263.2	79	0.000374412	0.000871891	1.147007533	3.74765E-09	2.29744E-09	0.429425635	-1.219519778
72	F3_P299.2580_1_3_F5.S4192	0.918623965	14-oxo-octadecanoic acid				pos	299.2580377	11.82	299.3	81.1	0.000176656	0.000792818	1.033004317	0.003342022	0.000343029	0.222821077	-2.166042391
73	F5_P349.2360_1_1_F5.S3861	0.950888144	15(R)-15-methyl Prostaglandin A2				pos	349.2361145	9.86	349.2	331.3	0.000563746	0.011564046	1.160687506	9.8827E-05	1.39071E-05	0.048749889	-4.358457252
78	F3_P367.2850_1_3_F5.S3799	0.922739333	17,20-dimethyl Prostaglandin F1��				pos	367.2849929	10.58	367.3	331.3	0.000237697	0.000502935	1.05474317	0.003652725	0.000372399	0.472619966	-1.081247516
80	F3_P345.2430_1_4_F5.S3549	0.981337859	19(20)-EpDPE		HMDB0013620	Fatty Acyls	pos	345.243042	8.86	345.2	327.2	0.00037116	0.002792083	1.162086804	2.77854E-06	5.9969E-07	0.132932946	-2.911229391
82	F5_P120.0450_1_4_F4.S2792	0.986548844	1H-Benzotriazole				pos	120.0446706	6.19	120	65	0.000170889	0.003367798	1.157765554	5.2842E-06	1.04484E-06	0.050741925	-4.300677929
83	F3_P175.0870_1_3_F4.S2720	0.952081361	1H-Indole-3-acetamide	C02693	HMDB0029739	Indoles and derivatives	pos	175.0867615	6.18	175.1	130.1	0.000605003	0.001683142	1.164474271	1.32822E-14	2.75758E-13	0.359448368	-1.476143541
85	F1_P365.0880_0_2_F2.S2113	0.930847397	1-hydroxy-4-[(2S,3R,4S,5S,6R)-3,4,5-trihydroxy-6-(hydroxymethyl)oxan-2-yl]oxynaphthalene-2-carboxylic acid				neg	365.0883455	6.18	365.1	202	0.00028714	4.96534E-05	1.143903669	2.74495E-11	5.11778E-11	5.782885032	2.531789421
89	F3_P496.3410_1_2_F5.S3907	0.980538056	1-Palmitoyl-Sn-Glycero-3-Phosphocholine				pos	496.3408041	10.34	496.3	184.1	0.144465224	0.002666235	1.150414537	1.94032E-07	6.00841E-08	54.18322405	5.759774335
90	F2_P755.2080_0_6_F3.S1428	0.959296063	2-(3,4-dihydroxyphenyl)-3-[(2S,3R,4S,5R,6R)-4,5-dihydroxy-3-[(2R,3R,4R,5R,6S)-3,4,5-trihydroxy-6-methyloxan-2-yl]oxy-6-[[(2R,3R,4R,5R,6S)-3,4,5-trihydroxy-6-methyloxan-2-yl]oxymethyl]oxan-2-yl]oxy-5,7-dihydroxychromen-4-one				neg	755.20807	5.57	755.2	300	6.75626E-05	7.85567E-06	1.102929801	4.03885E-08	1.5803E-08	8.600486265	3.104418231
91	F2_P463.0890_0_3_F2.S2079	0.972169904	2-(3,4-dihydroxyphenyl)-5,7-dihydroxy-3-{[3,4,5-trihydroxy-6-(hydroxymethyl)oxan-2-yl]oxy}-4H-chromen-4-one		HMDB0126559	Flavonoids	neg	463.0894139	6.04	463.1	300	0.01692784	0.004393109	1.041754437	8.50295E-08	2.96057E-08	3.853271256	1.94608375
93	F3_P265.1430_1_2_F4.S2591	0.975502084	2(3H)-Furanone, dihydro-3-methylene-4-[(2E)-3-methyl-4-(tetrahydro-4-methyl-5-oxo-2-furanyl)-2-buten-1-yl]-, (4R)-				pos	265.1434458	5.74	265.1	119.1	2.88624E-05	0.000204216	1.139789994	2.25895E-05	3.7016E-06	0.141332811	-2.822831666
94	F3_P149.0960_1_3_F4.S3060	0.932301668	2-(4-Methylphenyl)propanal		HMDB0033382	Prenol lipids	pos	149.0963153	6.78	149.1	91.1	0.000788211	0.003753001	1.091409452	1.04452E-06	2.56271E-07	0.210021487	-2.25139116
96	F4_P503.1930_1_3_F5.S2169	0.986078406	2-(hydroxymethyl)-6-[4-[(2S,3S)-3-(hydroxymethyl)-5-[(E)-3-hydroxyprop-1-enyl]-7-methoxy-2,3-dihydro-1-benzofuran-2-yl]-2-methoxyphenoxy]oxane-3,4,5-triol				pos	503.1926412	6.28	503.2	137.1	0.000467436	0.000176435	1.072260921	1.96395E-06	4.45309E-07	2.649332769	1.405629065
98	F5_P209.1540_1_3_F4.S4802	0.914099693	2,2,6,7-Tetramethylbicyclo[4.3.0]nona-1(9),4-diene-7,8-diol		HMDB0036686	Organooxygen compounds	pos	209.1537602	11.53	209.2	83	5.09357E-05	0.000287399	1.127522341	1.03102E-08	5.23684E-09	0.177229759	-2.496307226
99	F5_P331.2850_1_1_F5.S4117	0.904414541	2,3-dihydroxypropyl hexadecanoate				pos	331.2847936	10.27	331.3	313.3	0.000126615	0.000338768	1.107573317	0.000359886	4.40025E-05	0.373750459	-1.419852743
100	F5_P309.2060_1_7_F5.S3515	0.909867475	2,3-dinor-8-iso-PGF2a				pos	309.2063879	9.67	309.2	291.2	0.000248473	0.001121672	1.158270049	2.2535E-05	3.69403E-06	0.221520216	-2.17448973
101	F3_P127.1120_1_1_F4.S1683	0.907071798	2,4-Dimethyl-2E,4E-hexadien-1-ol				pos	127.111969	3.91	127.1	109	2.34773E-05	0.00226351	1.163174569	2.67843E-06	5.81493E-07	0.010372062	-6.591153455
103	F3_P113.0600_1_2_F4.S0784	0.947292555	2,5-Dimethylthiophene		HMDB0032979	Thiophenes	pos	113.060051	1.86	113.1	70	0.000509224	0.005702335	1.164355368	2.24184E-07	6.82612E-08	0.089301001	-3.485179837
105	F1_P539.2150_0_2_F2.S1893	0.90331548	2-[3-[4-[1,3-dihydroxy-1-(4-hydroxy-3-methoxyphenyl)propan-2-yl]oxy-3-methoxyphenyl]propoxy]-6-(hydroxymethyl)oxane-3,4,5-triol				neg	539.2151725	5.72	539.2	491.2	0.000336038	0.00016793	1.110778983	1.00479E-07	3.41052E-08	2.001060234	1.000764595
106	F2_P727.2490_0_2_F3.S1404	0.987245211	2-[4-[(3S,3aR,6S,6aR)-6-[3-methoxy-4-[3,4,5-trihydroxy-6-(hydroxymethyl)oxan-2-yl]oxyphenyl]-1,3,3a,4,6,6a-hexahydrofuro[3,4-c]furan-3-yl]-2-methoxyphenoxy]-6-(hydroxymethyl)oxane-3,4,5-triol				neg	727.2494587	5.52	727.2	357.1	1.95825E-05	4.87941E-05	1.011023138	0.000596855	6.97274E-05	0.401328779	-1.317143482
107	F5_P203.1430_1_2_F4.S3886	0.903243238	2-[5-(2-hydroxypropyl)oxolan-2-yl]propanoic acid				pos	203.1432298	8.72	203.1	133.1	0.000128028	0.000761861	1.161884263	3.26914E-06	6.8804E-07	0.168046837	-2.57306471
109	F5_P247.1080_1_1_F4.S2880	0.970378066	2-acetamido-3-(1H-indol-3-yl)propanoic acid				pos	247.1077702	5.6	247.1	201.1	0.000200652	0.000619676	1.156120559	1.33938E-09	1.1123E-09	0.323800901	-1.626821096
110	F3_P138.0910_1_3_F4.S1938	0.906556916	2-Acetyl-1-ethylpyrrole		HMDB0029759	Organooxygen compounds	pos	138.0914816	4.4	138.1	94.1	0.000293503	0.003731261	1.160261198	2.29377E-05	3.74976E-06	0.078660656	-3.668213968
111	F3_P138.0550_1_8_F4.S2796	0.942107746	2-Aminobenzoic acid	C00108	HMDB0001123	Benzene and substituted derivatives	pos	138.0551036	6.17	138.1	120	4.15044E-05	0.000826318	1.140377608	3.89125E-06	7.94338E-07	0.050228096	-4.315361616
113	F3_P142.0500_1_1_F4.S0670	0.925536044	2-Aminomuconic acid semialdehyde	C03824	HMDB0001280	Carboxylic acids and derivatives	pos	142.0501709	0.95	142.1	96.1	0.005219617	0.011022244	1.103438774	0.000836234	9.50242E-05	0.47355307	-1.07840198
114	F4_P389.2180_1_1_F5.S1653	0.9263073	2-Butanone, 4-[3-(beta-D-glucopyranosyloxy)-4-hydroxy-2,6,6-trimethyl-1-cyclohexen-1-yl]-				pos	389.2181091	5.16	389.2	227.2	0.000175819	9.22557E-05	1.116807394	2.12305E-07	6.50726E-08	1.905779347	0.930381092
116	F1_P155.0090_0_2_F1.S0372	0.996166996	2-Chlorobenzoate				neg	155.0088963	1.05	155	111	1.12608E-05	0.000113818	1.151000102	0.000135294	1.82984E-05	0.098937205	-3.337343039
117	F5_P287.2010_1_4_F4.S3662	0.9296321	2-dec-4-enyl-3-hydroxypentanedioic acid				pos	287.2005005	8.76	287.2	91.1	2.74412E-05	9.17193E-05	1.146779075	2.79536E-09	1.82668E-09	0.299186507	-1.740882984
118	F3_P101.0600_1_3_F4.S0459	0.908296524	2-Ethylacrylic acid		HMDB0001862	Fatty Acyls	pos	101.0602026	0.89	101.1	83	0.000101856	0.000300566	1.160553667	1.82491E-06	4.17709E-07	0.338879195	-1.561157027
119	F3_P415.2120_1_2_F5.S3477	0.995639919	2H-Oxireno[1,10a]phenanthro[3,2-b]furan-10(11bH)-one, 5,7-bis(acetyloxy)-3,3a,4,5,6,7,7a,7b,8,8a-decahydro-4,4,7a,11-tetramethyl-, (1aS,3aR,5S,7S,7aR,7bS,8aR,11bR)-				pos	415.2123092	9.39	415.2	119.1	0.006905222	0.01946558	1.099435403	0.001197888	0.000132942	0.354740134	-1.495165535
122	F4_P535.1100_1_3_F5.S2255	0.904083229	2'-Hydroxygenistein 7-(6''-malonylglucoside)		HMDB0039247	Isoflavonoids	pos	535.1098936	6.41	535.1	287.1	0.044117259	0.000643575	1.163283776	5.21628E-10	5.30987E-10	68.55030032	6.099091081
123	F3_P188.0920_1_2_F4.S0447	0.906030112	2-Keto-6-acetamidocaproate	C05548	HMDB0012150	Keto acids and derivatives	pos	188.0919045	0.95	188.1	142.1	0.001158035	0.000313326	1.155006801	1.45509E-11	3.1683E-11	3.695938972	1.885940935
124	F5_P327.1600_1_3_F5.S2353	0.933464461	2-Methoxy-4-{(2S,3R)-7-methoxy-3-methyl-5-[(1E)-1-propen-1-yl]-2,3-dihydro-1-benzofuran-2-yl}phenol				pos	327.1599105	6.69	327.2	137.1	0.000322662	0.000831691	1.100478187	0.000803723	9.16639E-05	0.387959642	-1.366021514
125	F3_P159.0810_1_3_F4.S3955	0.957397128	2-Methoxynaphthalene		HMDB0032861	Naphthalenes	pos	159.0805682	8.88	159.1	115	0.000312619	0.001701018	1.164043146	1.17617E-08	5.76375E-09	0.183783324	-2.443922228
126	F4_P139.0870_1_3_F4.S2136	0.935586679	2-Methyl-6-oxohepta-2,4-dienal				pos	139.086792	5.39	139.1	121.1	5.62931E-05	0.000822807	1.160275645	4.64364E-05	7.11947E-06	0.068415974	-3.869522987
127	F4_P233.1540_1_10_F4.S3948	0.950338731	2-Naphthaleneacetic acid, decahydro-2-hydroxy-4a-methyl-alpha,8-bis(methylene)-, (2S,4aR,8aS)-				pos	233.1537323	9.22	233.2	91.1	0.000202973	0.001357042	1.155883841	5.32122E-05	8.01961E-06	0.149569972	-2.741107531
128	F4_P233.1540_1_11_F4.S2936	0.977208103	2-Naphthaleneacetic acid, decahydro-4-hydroxy-4a-methyl-alpha,8-bis(methylene)-				pos	233.1536294	6.6	233.2	91.1	0.000219314	0.000891238	1.096043145	0.006752841	0.000662264	0.246077785	-2.022813673
132	F5_P298.1160_1_3_F5.S1311	0.947538623	2'-O-Methylguanosine				pos	298.1155123	4.32	298.1	152.1	0.002441131	0.000337584	1.12400538	1.78417E-10	2.28848E-10	7.231183436	2.854231774
137	F3_P179.1070_1_4_F4.S4278	0.900641682	3-(2-Hydroxy-4-methylphenyl)-2-butanone		HMDB0038179	Prenol lipids	pos	179.106781	10.12	179.1	91	7.73946E-05	0.000601232	1.159357595	1.16257E-05	2.10829E-06	0.128726731	-2.957616428
138	F5_P302.0670_1_3_F5.S2653	0.910629695	3,4-Dehydrochlorambucil				pos	302.0665476	7.37	302.1	284.1	9.99335E-06	0.000453256	1.161725731	1.28622E-06	3.05995E-07	0.022047942	-5.503212202
139	F2_P593.1530_0_3_F2.S2015	0.995119603	3-[(2S,3R,4R,5R,6S)-4,5-dihydroxy-6-methyl-3-[(2S,3R,4S,5S,6R)-3,4,5-trihydroxy-6-(hydroxymethyl)oxan-2-yl]oxyoxan-2-yl]oxy-5,7-dihydroxy-2-(4-hydroxyphenyl)chromen-4-one				neg	593.1525879	6.1	593.2	284	0.002068709	0.000124197	1.119300741	3.93088E-10	4.31723E-10	16.65664088	4.058025579
140	F1_P625.1450_0_1_F3.S1440	0.98721293	3-[3,4-dihydroxy-6-(hydroxymethyl)-5-[3,4,5-trihydroxy-6-(hydroxymethyl)oxan-2-yl]oxyoxan-2-yl]oxy-2-(3,4-dihydroxyphenyl)-5,7-dihydroxychromen-4-one				neg	625.1446449	5.62	625.1	300	0.000222854	1.28317E-05	1.154116436	3.48109E-13	2.2373E-12	17.36751412	4.118319365
141	F1_P567.1730_0_3_F2.S1613	0.996150212	3-{(E)-2-[4-(beta-D-Glucopyranosyloxy)-2-hydroxyphenyl]vinyl}-5-hydroxyphenyl beta-D-glucopyranoside				neg	567.173327	5.09	567.2	243.1	0.000773759	3.49864E-05	1.161620326	5.21503E-09	3.04144E-09	22.1159739	4.467016869
142	F1_P152.0340_0_2_F1.S1939	0.986197319	3-Aminosalicylic acid		HMDB0001972	Benzene and substituted derivatives	neg	152.034372	5.43	152	108	4.27775E-06	9.70947E-05	1.164173017	7.98078E-07	2.03994E-07	0.044057445	-4.504470343
143	F3_P189.1120_1_2_F4.S3774	0.906411481	3-Buten-2-one 1-(2,3,6-trimethyl phenyl)		HMDB0059677	Benzene and substituted derivatives	pos	189.1122894	8.57	189.1	125.1	3.21751E-06	1.82045E-05	1.152427418	4.15302E-06	8.40699E-07	0.17674297	-2.500275265
146	F2_P171.0290_0_1_F1.S0479	0.976430883	3-DEHYDROSHIKIMATE				neg	171.0290527	0.98	171	109	7.13277E-05	0.000137837	1.073395683	0.002640591	0.000275592	0.517477609	-0.950431655
150	F3_P110.0600_1_1_F4.S1399	0.905284306	3-Hydroxy-2-Methylpyridine				pos	110.0604707	2.15	110.1	65	0.000103355	3.24198E-05	1.108175828	1.23927E-07	4.05182E-08	3.188029812	1.672665121
151	F5_P233.0920_1_1_F4.S2848	0.900419794	3-Hydroxy-2-phenyl-2,3,3a,7a-tetrahydro-5H-furo[3,2-b]pyran-5-one				pos	233.0921631	6.35	233.1	173.1	0.001001764	0.001840565	1.018462657	0.006284107	0.000619468	0.544270025	-0.877605512
152	F3_P391.1400_1_3_F5.S1677	0.978877752	3-Hydroxy-5-[(E)-2-(4-hydroxyphenyl)vinyl]phenyl hexopyranoside				pos	391.139801	5.18	391.1	229.1	0.001243432	0.000136827	1.148558313	6.98767E-12	1.98526E-11	9.087603462	3.183899884
153	F5_P226.1440_1_7_F4.S2800	0.91130138	3'-Hydroxyminoxidil				pos	226.1437378	6	226.1	208.1	4.56598E-05	0.000209847	1.138160173	5.83494E-08	2.15564E-08	0.217585741	-2.20034408
155	F5_P395.2950_1_1_F5.S3051	0.953391321	3-methoxy Limaprost				pos	395.2953491	8.28	395.3	183.1	6.91024E-06	3.45161E-05	1.131558316	9.70002E-09	5.0037E-09	0.200203495	-2.320460936
156	F3_P179.1430_1_3_F4.S3884	0.920529251	3-Methyl-1-phenyl-3-pentanol		HMDB0031731	Benzene and substituted derivatives	pos	179.143219	8.73	179.1	67.1	0.000140718	0.000890755	1.163691452	6.56253E-07	1.73564E-07	0.157975915	-2.662223474
157	F4_P163.1120_1_3_F4.S2858	0.933788876	3-Methyl-2-phenylbutanal		HMDB0033562	Benzene and substituted derivatives	pos	163.1118927	6.36	163.1	91.1	0.001093828	0.00313114	1.1486023	1.50241E-05	2.60874E-06	0.349338652	-1.517301821
158	F3_P150.0780_1_3_F4.S0846	0.974674909	3-Methyladenine	C00913	HMDB0011600	Imidazopyrimidines	pos	150.0775622	1.94	150.1	123.1	0.001739523	8.91461E-05	1.146932211	3.03085E-13	2.14729E-12	19.51317292	4.28637648
159	F5_P148.0760_1_2_F4.S2766	0.90859372	3-Methyloxindole				pos	148.0758053	6.14	148.1	120.1	0.000109191	0.000898912	1.09187115	0.016474042	0.00150325	0.121470552	-3.041321495
163	F4_P185.1170_1_3_F4.S3488	0.915777352	4,5-Dihydro-5,5-dimethyl-4-(3-oxobutyl)furan-2(3H)-one				pos	185.1174164	7.77	185.1	97.1	3.2383E-05	0.000544541	1.160612293	4.09202E-05	6.36336E-06	0.059468345	-4.071734272
164	F2_P515.1200_0_1_F2.S2115	0.976327982	4,5-Di-O-caffeoylquinic acid		HMDB0030707	Alcohols and polyols	neg	515.1202131	6.3	515.1	173.1	0.000806688	4.43486E-05	1.155883694	1.58532E-08	7.06731E-09	18.18969313	4.185049299
165	F5_P225.0870_1_4_F4.S2392	0.915113499	4,8-dihydroxy-6-methoxy-3-methyl-3,4-dihydroisochromen-1-one				pos	225.0869904	5.58	225.1	207.1	2.51949E-05	0.000374686	1.022392229	3.04279E-06	6.47711E-07	0.067242576	-3.894481195
166	F4_P419.1710_1_2_F5.S2581	0.903218631	4-[(3R,3aR,6S,6aR)-6-(4-hydroxy-3,5-dimethoxyphenyl)-1,3,3a,4,6,6a-hexahydrofuro[3,4-c]furan-3-yl]-2,6-dimethoxyphenol				pos	419.1711891	7.22	419.2	330.1	6.68021E-06	5.97943E-05	1.150287462	7.938E-07	2.03096E-07	0.111719872	-3.162042275
167	F3_P503.2500_1_1_F5.S2112	0.937871786	4-[(E)-3-[(2R,3R,4S,5S,6R)-3-[(2S,3R,4R)-3,4-dihydroxy-4-(hydroxymethyl)oxolan-2-yl]oxy-4,5-dihydroxy-6-(hydroxymethyl)oxan-2-yl]oxybut-1-enyl]-3,5,5-trimethylcyclohex-2-en-1-one				pos	503.2503662	6.08	503.2	133.1	2.44517E-05	8.32069E-05	1.035518383	0.002701251	0.000281242	0.293867004	-1.766764713
169	F3_P478.2940_1_3_F5.S3635	0.980426685	4-[5-[[4-[5-[acetyl(hydroxy)amino]pentylamino]-4-oxobutanoyl]-hydroxyamino]pentylamino]-4-oxobutanoic acid				pos	478.2941006	9.89	478.3	337.3	0.007304014	0.000306835	1.162095173	3.25956E-06	6.86352E-07	23.80440135	4.573156442
172	F2_P193.0610_0_5_F1.S1828	0.991245009	4-Aminohippuric acid		HMDB0001867	Benzene and substituted derivatives	neg	193.0612628	5.04	193.1	92	4.466E-07	0.000385395	1.153726074	1.40096E-07	4.50419E-08	0.001158814	-9.753135794
173	F5_P170.1180_1_2_F4.S2632	0.902657257	4-Butyl-2,5-dimethylthiazole		HMDB0040076	Azoles	pos	170.11766	5.85	170.1	112.1	2.0526E-05	0.000124008	1.139645945	0.000841715	9.55883E-05	0.165522357	-2.594902001
174	F2_P325.1850_0_1_F2.S4398	0.987505439	4-Dodecylbenzenesulfonic Acid		HMDB0059915	Benzene and substituted derivatives	neg	325.1850593	13.07	325.2	183	0.004508123	0.010685063	1.01953077	0.008292091	0.000799768	0.421908857	-1.244996723
175	F3_P146.0600_1_11_F4.S3016	0.977311472	4-formyl Indole				pos	146.0601551	6.69	146.1	91.1	0.00495289	0.019881004	1.1609706	5.14823E-06	1.0201E-06	0.249126762	-2.005048087
176	F3_P185.0920_1_5_F4.S1472	0.906508904	4-Formyl-3-(formylmethyl)-4-hexenoic acid		HMDB0039650	Fatty Acyls	pos	185.0922439	4.04	185.1	149.1	5.46842E-05	1.02758E-05	1.078515703	0.000250161	3.18257E-05	5.321627286	2.411867471
178	F3_P263.1640_1_4_F4.S3743	0.940549892	4-hydroxy-1-methoxy-6,6,9a-trimethyl-4,5,5a,7,8,9-hexahydro-1H-benzo[e][2]benzofuran-3-one				pos	263.1641669	9.1	263.2	91.1	0.00011391	0.000456725	1.147281611	4.88987E-10	5.07182E-10	0.249406134	-2.003431144
179	F5_P182.0810_1_2_F4.S3242	0.948854559	4-Hydroxy-4-(3-pyridyl)-butanoic acid	C19579	HMDB0001119	Pyridines and derivatives	pos	182.0813655	7.19	182.1	164.1	0.00010596	0.000409673	1.160563153	2.87237E-13	2.11105E-12	0.258646474	-1.95094657
183	F4_P121.0650_1_2_F4.S1360	0.905486741	4-Hydroxystyrene	C05627	HMDB0004072	Benzene and substituted derivatives	pos	121.0650607	3.48	121.1	95	2.64614E-07	9.66691E-06	1.09672765	0.014736417	0.001355868	0.027373129	-5.191095847
185	F5_P169.1230_1_3_F4.S4499	0.960642803	4-Isopropyl-3-cyclohexene-1-carboxylic acid		HMDB0037175	Prenol lipids	pos	169.1225905	10.27	169.1	81.1	1.13816E-05	3.61515E-05	1.156702755	2.7043E-06	5.86216E-07	0.314829992	-1.66735511
190	F1_P182.0450_0_3_F1.S2548	0.971337522	4-Pyridoxic acid	C00847	HMDB0000017	Pyridines and derivatives	neg	182.0451812	6.79	182	108	4.85251E-06	4.19172E-05	1.162072239	1.41354E-05	2.48203E-06	0.11576412	-3.110739921
191	F5_P309.1130_1_1_F5.S3460	0.905359932	4R,5R,6S-Trihydroxy-2-hydroxymethyl-2-cyclohexen-1-one 6-(2-hydroxy-6-methylbenzoate)		HMDB0040692	Benzene and substituted derivatives	pos	309.1130066	8.43	309.1	291.2	0.000337917	0.001122798	1.162816404	1.20322E-07	3.95632E-08	0.300959742	-1.732357576
193	F1_P335.2230_0_5_F2.S3283	0.934938532	5(S)-Hydroperoxyeicosatetraenoic acid	C05356	HMDB0001193	Fatty Acyls	neg	335.2234802	9.15	335.2	317.2	8.50691E-06	2.62336E-05	1.154301786	5.30626E-10	5.37394E-10	0.324275489	-1.624708117
195	F5_P449.1090_1_1_F5.S1747	0.998533887	5,7-dihydroxy-2-(4-hydroxyphenyl)-3-[(2S,3R,4S,5R,6R)-3,4,5-trihydroxy-6-(hydroxymethyl)oxan-2-yl]oxychromen-4-one				pos	449.1091601	5.31	449.1	287.1	0.021762489	0.008450843	1.139194625	1.60723E-08	7.1305E-09	2.575185494	1.364676355
199	F3_P144.0660_1_1_F4.S1055	0.942224693	5-Acetyl-2,3-dihydro-1,4-thiazine		HMDB0034882	Thiazines	pos	144.0657349	0.92	144.1	84.1	0.00052314	0.002262884	1.153112523	3.23157E-09	2.04611E-09	0.231182971	-2.112892965
201	F1_P178.0500_0_2_F1.S2619	0.937258608	5-FLUOROINDOLE-2-CARBOXYLIC ACID				neg	178.0502625	7.08	178.1	134.1	1.26312E-05	7.0556E-05	1.162987899	4.5108E-09	2.69138E-09	0.179023303	-2.4817807
202	F3_P313.1440_1_3_F5.S3025	0.903854587	5-hydroxy-2,2-dimethyl-10-(2-methylbut-3-en-2-yl)pyrano[3,2-g]chromen-8-one				pos	313.1440017	8.26	313.1	257.1	0.001028871	0.000246336	1.129975685	1.96704E-09	1.43447E-09	4.176692135	2.062360806
203	F3_P127.0500_1_5_F4.S1496	0.957982484	5-Hydroxymethyl-2-furancarboxaldehyde	C11101	HMDB0034355	Carbonyl compounds	pos	127.0504379	4.33	127	109	0.000189716	4.67578E-05	1.137746821	1.63856E-09	1.27633E-09	4.057418791	2.02056222
204	F4_P271.1690_1_4_F4.S3940	0.905457837	5-methoxy DALT				pos	271.1691871	8.87	271.2	159.1	0.000763076	0.004484428	1.162837604	5.15251E-07	1.42011E-07	0.170161298	-2.555025155
205	F5_P298.0980_1_2_F5.S1583	0.9978749	5'-METHYLTHIOADENOSINE				pos	298.0977783	4.98	298.1	136.1	0.001250953	0.000485383	1.094125061	5.85125E-08	2.16057E-08	2.577249491	1.365832204
206	F5_P179.1070_1_4_F4.S3166	0.928927872	5-Phenylvaleric acid		HMDB0002043	Fatty Acyls	pos	179.106842	6.65	179.1	91.1	0.006024827	0.015322311	1.163637287	6.55874E-09	3.67836E-09	0.393206154	-1.346642193
208	F5_P195.1750_1_2_F4.S4732	0.927893871	6,10-Dimethyl-5(E),9-undecadien-2-one				pos	195.1745148	10.93	195.2	177.2	1.03837E-05	0.000136438	1.164840678	2.29787E-08	9.64091E-09	0.076105499	-3.715855491
209	F3_P351.1200_1_4_F5.S1735	0.904663879	6-[2,3-Dihydroxy-1-(hydroxymethyl)propyl]-1,2-dihydro-7-hydroxy-9-methoxy-cyclopenta[c][1]benzopyran-3,4-dione	C19590	HMDB0062427	Coumarins and derivatives	pos	351.1196594	5.47	351.1	333.1	4.45286E-05	0.000810072	1.150116845	0.000182644	2.38536E-05	0.054968646	-4.185247246
211	F4_P325.0930_1_1_F5.S1681	0.996979077	7-[(2S,3R,4S,5S,6R)-3,4,5-trihydroxy-6-(hydroxymethyl)oxan-2-yl]oxychromen-2-one				pos	325.0926514	4.65	325.1	163	0.000163334	3.92913E-05	1.145333634	1.17204E-09	1.01099E-09	4.157005953	2.055544814
215	F3_P348.0720_1_2_F5.S2219	0.982988098	7-alpha-D-Ribosyladenine 5'-phosphate				pos	348.0718994	7.1	348.1	136.1	2.07017E-07	5.34961E-05	1.164880846	2.64824E-06	5.75963E-07	0.003869751	-8.013543539
216	F5_P432.2390_1_2_F5.S3480	0.975535818	7b,9-Dihydroxy-3-(hydroxymethyl)-1,1,6,8-tetramethyl-5-oxo-1,1a,1b,4,4a,5,7a,7b,8,9-decahydro-9aH-cyclopropa[3,4]benzo[1,2-e]azulen-9a-yl acetate				pos	432.2385652	9.39	432.2	119.1	5.41908E-05	0.000160867	1.061849955	2.93841E-05	4.71011E-06	0.336866261	-1.569752153
218	F3_P244.1540_1_5_F4.S2279	0.900137715	8-acetamido-2-methyl-7-oxononanoic acid				pos	244.15424	5.03	244.2	166.1	7.86632E-05	0.000288805	1.160810257	1.91159E-06	4.34976E-07	0.272375146	-1.87633303
219	F3_P169.1220_1_6_F4.S3260	0.932589187	8-Epiiridodial				pos	169.1224353	7.25	169.1	85	1.76153E-05	4.88106E-05	1.16232688	2.13836E-12	8.52694E-12	0.360890079	-1.47036861
220	F3_P213.1490_1_1_F4.S3371	0.919983852	8-Hydroxy-4,8-dimethyl-4E,9-decadienoic acid				pos	213.1485857	7.56	213.1	67	7.18943E-05	0.000239984	1.152565568	8.35366E-06	1.58256E-06	0.299578934	-1.738991914
221	F3_P307.2640_1_3_F5.S4148	0.938231009	9(Z),11(E),13(E)-Octadecatrienoic Acid ethyl ester				pos	307.2636414	11.16	307.3	67	0.000295603	0.000994639	1.162769346	1.6069E-08	7.12955E-09	0.297196834	-1.75050935
223	F3_P497.3120_1_5_F5.S3391	0.917066993	9,12,15-Octadecatrienoic acid, 3-(hexopyranosyloxy)-2-hydroxypropyl ester, (9Z,12Z,15Z)-				pos	497.3121767	10.08	497.3	81.1	0.00010895	6.57217E-06	1.044428233	5.71411E-13	2.81902E-12	16.577511	4.051155507
226	F3_P268.1040_1_4_F4.S0680	0.999284035	ADENOSINE				pos	268.1040344	1.73	268.1	136.1	0.000728848	2.39066E-05	1.153218226	4.88776E-09	2.88074E-09	30.48724679	4.930133966
227	F4_P330.0610_1_1_F5.S0913	0.988799237	ADENOSINE 3',5'-CYCLIC MONOPHOSPHATE				pos	330.0605584	3.76	330.1	136.1	0.001053584	2.8725E-05	1.154764509	1.15161E-05	2.0914E-06	36.67822454	5.1968519
228	F4_P348.0710_1_2_F5.S0557	0.984903185	ADENOSINE 5'-MONOPHOSPHATE				pos	348.0709534	2.1	348.1	136.1	4.42168E-05	0.000906193	1.162774414	1.04374E-05	1.92264E-06	0.048794006	-4.357152257
229	F2_P177.0190_0_4_F1.S2080	0.933755619	Aesculetin	C09263	HMDB0030819	Coumarins and derivatives	neg	177.0185928	5.65	177	89	0.000153112	5.34036E-05	1.104695991	1.59283E-08	7.08905E-09	2.8670691	1.519576676
231	F3_P308.1610_1_4_F5.S1727	0.939593896	Ala Ala Phe			Mini Peptide	pos	308.161176	5.26	308.2	120.1	0.000415778	3.67255E-05	1.141854045	3.59055E-11	6.21209E-11	11.32123526	3.500959474
232	F4_P316.2130_1_1_F5.S3013	0.914224676	Ala Ile Leu			Mini Peptide	pos	316.2125244	7.69	316.2	86.1	4.49358E-05	0.000135863	1.140157501	0.000111354	1.5455E-05	0.330744696	-1.596210074
233	F5_P302.1970_1_1_F5.S2853	0.942438013	Ala Val Ile			Mini Peptide	pos	302.1967504	7.26	302.2	72.1	1.32975E-05	3.42221E-05	1.140344819	0.000131181	1.78204E-05	0.388564774	-1.36377298
235	F4_P391.2640_1_2_F5.S4032	0.950417885	Alfadolone acetate23930-37-2				pos	391.2637553	10.15	391.3	105.1	3.75075E-05	7.16387E-05	1.113799017	5.68838E-07	1.54311E-07	0.523565212	-0.933558852
236	F5_P473.3640_1_2_F5.S3705	0.934090363	Alisol A				pos	473.3635123	10	473.4	119.1	1.31109E-05	3.6809E-05	1.149240949	6.80603E-05	9.91602E-06	0.356186651	-1.489294644
237	F2_P157.0250_0_1_F1.S0336	0.926505249	Allantoin	C01551	HMDB0000462	Azoles	neg	157.0246185	0.91	157	97	2.07017E-07	7.77125E-05	1.164687649	1.49445E-05	2.59751E-06	0.002663878	-8.552256347
238	F2_P295.2280_0_2_F2.S3723	0.98004041	Alpha-dimorphecolic acid	C14767	HMDB0004670	Fatty Acyls	neg	295.228254	10.49	295.2	277.2	4.80741E-06	3.77848E-05	1.159030122	2.3927E-05	3.89616E-06	0.127231265	-2.974474858
240	F5_P237.2210_1_2_F4.S4460	0.904010011	Ambronide		HMDB0036831	Naphthofurans	pos	237.2213461	10.18	237.2	69.1	0.000190791	0.000983963	1.158909005	2.20187E-05	3.62214E-06	0.193900636	-2.36661056
241	F1_P160.0610_0_2_F1.S0678	0.965323636	Aminoadipic acid	C00956	HMDB0000510	Carboxylic acids and derivatives	neg	160.0607605	0.9	160.1	73	3.05893E-06	4.58715E-07	1.160310676	7.34718E-06	1.41127E-06	6.66848318	2.737358642
242	F5_P297.2070_1_1_F5.S3509	0.915059822	Antirhine				pos	297.2066082	8.69	297.2	279.2	2.27922E-05	0.000138667	1.15054196	4.41177E-06	8.86858E-07	0.164366153	-2.605014849
243	F3_P305.2480_1_8_F5.S4039	0.940361527	Arachidonic acid	C00219	HMDB0001043	Fatty Acyls	pos	305.2478803	10.78	305.2	93.1	0.001082441	0.003608385	1.148367986	0.000119169	1.63995E-05	0.299979216	-1.737065546
244	F5_P304.2640_1_3_F5.S3664	0.935268535	Arachidonoyl amine				pos	304.2639771	10.02	304.3	67.1	5.25028E-05	0.000157816	1.148076509	5.64868E-05	8.44374E-06	0.332684267	-1.587774453
246	F5_P450.2570_1_1_F5.S1192	0.916759009	Arg Gln Phe			Mini Peptide	pos	450.2568446	4.13	450.3	70.1	4.70129E-05	1.78375E-06	1.084695263	5.38132E-12	1.6843E-11	26.35613126	4.720066711
249	F5_P389.2510_1_3_F5.S1016	0.989220183	Arg Leu Thr			Mini Peptide	pos	389.2514517	3.97	389.3	70.1	2.59389E-05	5.33389E-06	1.097916374	0.002372692	0.000250309	4.863029853	2.281855448
250	F3_P322.1880_1_6_F5.S1292	0.944225655	Arg Phe			Mini Peptide	pos	322.1880904	4.32	322.2	70.1	0.000203813	0.000122284	1.115704541	8.9664E-07	2.24284E-07	1.666720472	0.737012168
252	F4_P175.1190_1_1_F4.S0378	0.9929746	Arginine				pos	175.1190453	0.94	175.1	70.1	0.001615027	0.000238359	1.105877093	6.86696E-08	2.45807E-08	6.775610504	2.760350944
253	F4_P389.2040_1_1_F5.S1244	0.938955017	Asn Lys Gln			Mini Peptide	pos	389.2037659	4.22	389.2	147.1	9.03116E-05	1.97225E-05	1.133065586	1.15214E-09	9.98415E-10	4.579102352	2.195064813
254	F4_P408.2350_1_1_F5.S0449	0.952662709	Asn Lys Phe			Mini Peptide	pos	408.234807	1	408.2	84.1	7.89622E-05	6.68593E-06	1.163371024	1.10654E-09	9.69163E-10	11.81021117	3.561962855
257	F5_P434.1660_1_3_F5.S0915	0.951929691	Asp His Tyr			Mini Peptide	pos	434.1664779	3.82	434.2	110.1	2.29789E-05	4.58715E-07	1.163808783	9.58226E-06	1.78538E-06	50.09396307	5.646564846
259	F3_P360.2140_1_3_F5.S1984	0.903632331	Asp Leu Leu			Mini Peptide	pos	360.2137451	5.46	360.2	86.1	0.000567715	4.8835E-05	1.136663209	0.000183018	2.38976E-05	11.6251607	3.539178754
260	F5_P344.1830_1_2_F5.S1711	0.967605037	Asp Pro Ile			Mini Peptide	pos	344.1826477	5.24	344.2	70.1	8.90984E-05	0.000247129	1.114174114	0.000735142	8.44944E-05	0.360533563	-1.471794524
262	F1_P131.0450_0_1_F1.S0268	0.984346003	Asparagine				neg	131.0451965	0.87	131	114	2.52724E-05	4.58715E-07	1.164662894	4.96752E-08	1.88602E-08	55.09381623	5.783818494
263	F1_P417.1050_0_1_F2.S1153	0.904088742	Asp-TyrMe-OH				neg	417.1047363	4.16	417.1	149.1	3.47175E-05	5.23636E-05	1.08499025	0.000539703	6.36551E-05	0.663008129	-0.592901536
266	F5_P249.1490_1_9_F4.S4296	0.934704013	Azuleno[5,6-c]furan-1(3H)-one, 4,4a,5,6,7,7a,8,9-octahydro-4,8-dihydroxy-6,6,8-trimethyl-				pos	249.1486029	9.75	249.1	231.1	0.000121275	0.000257431	1.148602115	1.61789E-08	7.16104E-09	0.471098635	-1.085898942
267	F4_P275.1390_1_3_F4.S3232	0.93414404	Batatasin II		HMDB0040929	Stilbenes	pos	275.1390381	7.54	275.1	105.1	0.003400903	0.011033605	1.160403709	1.12015E-11	2.68371E-11	0.308231329	-1.697914591
268	F3_P347.2370_1_1_F5.S3667	0.971182375	Benzo[b]cyclopenta[e]pyran-8(3H)-one, 3a,5,6,7,9,9a-hexahydro-7-hydroxy-1-[(4E)-6-hydroxy-1,5-dimethyl-4-hexen-1-yl]-3a-methyl-				pos	347.2373657	9.86	347.2	329.2	0.000123954	0.000809142	1.157866592	4.91724E-05	7.48666E-06	0.153191774	-2.706589268
269	F4_P431.1920_1_2_F5.S2205	0.934421636	Benzoic acid, 4-hydroxy-, 1-(acetyloxy)-1,2,3,3a,4,7,8,8a-octahydro-3-hydroxy-6,8a-dimethyl-3-(1-methylethyl)-7-oxo-4-azulenyl ester				pos	431.1924098	6.93	431.2	251.1	0.000104008	3.35021E-05	1.113975163	9.81914E-08	3.34534E-08	3.104512873	1.634366914
270	F1_P527.1420_0_2_F2.S1913	0.915760585	Benzoic acid, 4-hydroxy-, 1-(hexopyranosyloxy)-1,4a,5,7a-tetrahydro-4a-hydroxy-7-(hydroxymethyl)cyclopenta[c]pyran-5-yl ester				neg	527.1419382	5.76	527.1	137	1.62337E-05	6.12323E-06	1.098281973	7.07186E-07	1.84633E-07	2.651163593	1.406625696
271	F4_P205.1230_1_1_F4.S3878	0.903704897	Benzyl 2,3-dimethyl-2-butenoate		HMDB0036224	Benzene and substituted derivatives	pos	205.1225281	8.05	205.1	91	0.000198889	0.000429719	1.158363371	2.6847E-10	3.19398E-10	0.462834307	-1.111432288
272	F1_P237.0980_0_1_F1.S1028	0.928661259	Benzyl b-L-arabinopyranoside				neg	237.0977122	3.13	237.1	71	5.7747E-06	1.02038E-06	1.025077201	9.54844E-05	1.34867E-05	5.659374794	2.500642683
273	F3_P434.2030_1_1_F5.S1975	0.967184892	beta-D-Glucopyranoside, 2-phenylethyl 2-O-beta-D-xylopyranosyl-				pos	434.2031323	5.84	434.2	85	1.62677E-05	6.29613E-05	1.099703834	0.002210018	0.000234689	0.258376338	-1.952454141
275	F4_P583.2560_1_1_F5.S3409	0.915454005	Biliverdin	C00500	HMDB0001008	Tetrapyrroles and derivatives	pos	583.2563734	8.68	583.3	297.1	0.000300978	5.38836E-05	1.145992609	7.4638E-12	2.06408E-11	5.585711976	2.481741184
276	F3_P272.0550_1_2_F4.S3204	0.904970641	Brassica oleracea Alkaloid		HMDB0033602	Carboxylic acids and derivatives	pos	272.0553878	7.1	272.1	226.1	1.52103E-05	0.001153029	1.152730784	0.001755478	0.000189926	0.013191562	-6.24424081
277	F1_P193.0860_0_5_F1.S2468	0.99814508	Butylparaben		HMDB0032575	Benzene and substituted derivatives	neg	193.0863953	6.61	193.1	149.1	6.69603E-06	0.000127594	1.155143948	0.000363219	4.43585E-05	0.052479233	-4.252109559
280	F4_P331.2490_1_4_F5.S2313	0.92914043	Carbocyclic Thromboxane A2				pos	331.2485933	6.36	331.2	295.2	0.001436798	0.003481549	1.096944122	0.000546038	6.4334E-05	0.412689376	-1.276871797
281	F5_P219.1020_1_2_F4.S3082	0.929812068	Carboxyibuprofen				pos	219.1017178	6.84	219.1	91	0.000216689	0.000898923	1.145210903	0.000143488	1.92385E-05	0.241054061	-2.052571357
282	F1_P741.3230_0_1_F3.S1362	0.912407994	Carda-5,20(22)-dienolide, 3-[(2-O-beta-D-glucopyranosyl-beta-D-glucopyranosyl)oxy]-14-hydroxy-, (3beta)-				neg	741.3225781	5.47	741.3	695.3	0.0002179	5.9641E-05	1.130871669	4.01901E-10	4.39027E-10	3.653527131	1.869289921
283	F1_P341.1250_0_2_F2.S2019	0.936978504	Cellobiose	C06422	HMDB0000055	Organooxygen compounds	neg	341.1249316	5.96	341.1	73	1.3582E-05	4.58715E-07	1.16404624	3.82551E-06	7.83408E-07	29.60884205	4.887956165
284	F1_P665.2170_0_1_F3.S0434	0.900092553	Cellotetraose				neg	665.2168984	1	665.2	161.1	1.41692E-05	3.20925E-05	1.02151823	0.008241578	0.000795327	0.44151104	-1.179478583
285	F3_P375.2900_1_1_F5.S4016	0.952000089	Chenodeoxycholic acid	C02528	HMDB0000518	Steroids and steroid derivatives	pos	375.2898254	10.77	375.3	71.1	6.2689E-06	5.12873E-05	1.13945339	5.82868E-05	8.6747E-06	0.122231033	-3.032317482
286	F1_P353.0887_0_5_F2.S2164	0.914572426	Chlorogenic acid	C00852	HMDB0003164	Organooxygen compounds	neg	353.0883728	6.26	353.1	191.1	0.000463522	2.71028E-05	1.151964921	3.88589E-13	2.30505E-12	17.10239809	4.096126728
288	F5_P176.1030_1_1_F4.S0407	0.974377115	Citrulline	C00327	HMDB0000904	Carboxylic acids and derivatives	pos	176.1030258	0.87	176.1	70.1	0.000106714	0.005334938	1.143422021	0.009954453	0.00094435	0.020002782	-5.64365553
289	F5_P199.0710_1_4_F4.S2151	0.936118854	Clavaminic acid				pos	199.0714722	5.5	199.1	182	7.62248E-06	2.13707E-05	1.10576839	0.000809901	9.23043E-05	0.356679652	-1.48729918
292	F1_P353.0887_0_2_F2.S1539	0.90866889	Cryptochlorogenic acid		HMDB0030653	Alcohols and polyols	neg	353.0888604	5.32	353.1	191.1	0.027705272	0.001243214	1.163260361	1.27104E-08	6.08853E-09	22.28519144	4.478013449
293	F4_P131.0840_1_2_F4.S0488	0.940852582	Cucurbitine				pos	131.0835114	1.23	131.1	85.1	0.014832192	0.004460883	1.106431727	4.67079E-06	9.32427E-07	3.324945506	1.733330696
294	F5_P491.1200_1_1_F5.S2333	0.987352369	Cyanidin 3-(6''-acetylglucoside)				pos	491.1200525	6.62	491.1	287.1	0.00981895	7.45391E-05	1.162325772	2.83284E-06	6.0947E-07	131.7288933	7.04142801
295	F2_P328.0460_0_1_F2.S0909	0.930071384	Cyclic AMP	C00575	HMDB0000058	Purine nucleotides	neg	328.0460933	3.69	328	134	0.000305658	9.01485E-06	1.154180247	2.5065E-05	4.06551E-06	33.90604418	5.08347057
296	F4_P346.0550_1_5_F5.S0973	0.979436557	Cyclic GMP	C00942	HMDB0001314	Purine nucleotides	pos	346.0552979	3.98	346.1	152.1	0.000760949	2.16418E-05	1.160866787	1.84171E-05	3.10613E-06	35.16100243	5.135904297
300	F5_P244.0930_1_3_F4.S0779	0.999141289	Cytarabine	C02961	HMDB0015122	Pyrimidine nucleosides	pos	244.0929155	1.75	244.1	112.1	0.015740361	0.000340893	1.154471777	1.98295E-07	6.1257E-08	46.17396585	5.529007745
302	F5_P595.1680_1_3_F5.S2095	0.996851051	Datiscin				pos	595.1678855	6.1	595.2	287.1	0.00415554	0.0003072	1.126553234	0.000258854	3.28225E-05	13.52713993	3.757784935
303	F4_P213.1270_1_3_F4.S4240	0.97259577	dehydrocostus lactone				pos	213.1274283	9.6	213.1	165.1	0.000141788	6.68751E-05	1.153242784	7.71384E-11	1.18084E-10	2.120184397	1.084189744
305	F2_P179.0550_0_3_F1.S0267	0.986756863	D-FRUCTOSE				neg	179.0554106	0.83	179.1	87	0.00010228	3.71826E-06	1.073712482	9.28456E-14	1.25989E-12	27.50763837	4.781760379
307	F1_P277.1450_0_1_F1.S3640	0.948649819	Dibutyl phthalate	C14214	HMDB0033244	Benzene and substituted derivatives	neg	277.1445608	10.12	277.1	134	3.11192E-07	2.88894E-06	1.111459288	7.42185E-09	4.06501E-09	0.107718387	-3.214663563
308	F3_P375.2690_1_1_F5.S4315	0.930485976	Digitoxigenin143-62-4				pos	375.2689159	10.83	375.3	105.1	3.00499E-05	8.51356E-05	1.126230666	1.43259E-07	4.59092E-08	0.352964937	-1.502403218
313	F4_P170.0970_1_2_F4.S4312	0.928637195	Diphenylamine	C11016	HMDB0032562	Benzene and substituted derivatives	pos	170.0965118	9.79	170.1	93	6.73606E-05	0.000208104	1.15746494	3.04786E-07	8.98404E-08	0.323686967	-1.627328819
315	F5_P148.0610_1_1_F4.S0383	0.900076958	DL-Glutamate		HMDB0060475	Carboxylic acids and derivatives	pos	148.0605011	0.85	148.1	84	0.00212325	0.012402983	1.152338199	0.000112956	1.565E-05	0.17118862	-2.546341299
316	F3_P166.0860_1_6_F4.S2391	0.935433957	DL-Phenylalanine				pos	166.0864082	5.93	166.1	120.1	0.000216106	0.001472955	1.082157658	0.017277394	0.00157057	0.14671569	-2.76890493
319	F3_P365.1940_1_6_F5.S3291	0.907632856	DODECAHYDRO-8''-HYDROXY-1'',2'(5'H)-FURAN-5',5''-[5H-1,4A](METHANOXYMETHANO)NAPHTHALEN]-2,9''-DIONE				pos	365.1941528	9.88	365.2	81.1	4.58032E-05	0.000232314	1.140728228	0.000760699	8.71791E-05	0.197161257	-2.342552011
320	F3_P231.1590_1_2_F4.S3608	0.939508174	Dodecanedioic acid	C02678	HMDB0000623	Fatty Acyls	pos	231.159178	7.82	231.2	91	5.22454E-05	0.000316092	1.13202638	0.002135567	0.00022747	0.165285784	-2.596965448
321	F1_P299.0780_0_3_F2.S1500	0.971275722	Dopamine	C03758	HMDB0000073	Phenols	neg	299.0778809	5.22	299.1	137	0.001231844	0.000163914	1.097761287	1.43148E-09	1.16506E-09	7.515193979	2.909810343
323	F5_P123.0810_1_4_F4.S2711	0.912986119	D-Threitol	C16884	HMDB0004136	Organooxygen compounds	pos	123.0806808	6	123.1	95.1	3.85717E-05	0.000199279	1.130575169	4.07965E-05	6.34615E-06	0.193556424	-2.369173902
325	F3_P291.1970_1_2_F5.S5038	0.92694263	Ecklonialactone A				pos	291.1965027	13.8	291.2	79	5.62363E-05	0.000182723	1.123075775	8.52446E-07	2.15257E-07	0.307768661	-1.700081762
328	F2_P339.0730_0_2_F2.S1617	0.978598181	Esculin sesquihydrate				neg	339.0728699	5.12	339.1	177	0.003176003	0.000514542	1.129806904	4.42103E-11	7.34297E-11	6.172483013	2.625850961
329	F2_P269.1400_0_1_F1.S2984	0.975654032	ESTRA-4,9-DIENE-3,17-DIONE				neg	269.1396348	7.63	269.1	225.2	1.20155E-05	4.43776E-05	1.149031966	9.02914E-05	1.28274E-05	0.270756282	-1.884933286
330	F4_P238.0930_1_3_F4.S0888	0.957619839	Ethopabate				pos	238.0934175	2.05	238.1	136.1	0.001325715	2.40127E-05	1.145894504	1.22129E-07	4.00432E-08	55.20890975	5.786829206
331	F5_P207.1380_1_2_F4.S4394	0.927849139	Ethyl (?��)-2-ethyl-3-phenylpropanoate		HMDB0037194	Fatty Acyls	pos	207.1381783	9.99	207.1	91	0.000156392	0.000840089	1.126703878	1.46477E-07	4.67859E-08	0.186160792	-2.425378841
333	F3_P291.2320_1_3_F4.S4172	0.944358397	Etiocholanolone	C04373	HMDB0000490	Steroids and steroid derivatives	pos	291.2316589	9.61	291.2	273.2	0.000239704	0.001731829	1.152154443	1.96119E-06	4.44767E-07	0.13841067	-2.85297293
334	F2_P205.0500_0_2_F1.S3260	0.924802657	Eugenitol		HMDB0029466	Benzopyrans	neg	205.0501862	8.9	205.1	161.1	1.18846E-05	2.35592E-05	1.144386443	1.2938E-05	2.30672E-06	0.504454965	-0.987202615
335	F4_P183.0850_1_3_F4.S2899	0.930945517	EVERNINIC ACID				pos	183.0847025	6.8	183.1	137.1	2.98506E-05	0.0001881	1.159284201	2.0545E-05	3.4141E-06	0.15869561	-2.655665878
336	F2_P164.0350_0_3_F1.S2364	0.979356208	Formylanthranilic acid	C05653	HMDB0004089	Benzene and substituted derivatives	neg	164.0345635	6.34	164	92	2.03979E-05	0.000252219	1.16207901	1.26817E-05	2.26849E-06	0.080873857	-3.628182764
338	F4_P219.0980_1_4_F4.S0480	0.962133224	gamma-Glutamylalanine	C03740	HMDB0006248	Carboxylic acids and derivatives	pos	219.0975269	1.54	219.1	84	0.000540599	8.81224E-05	1.136767744	2.18116E-11	4.28862E-11	6.134640665	2.616978841
340	F2_P153.0180_0_1_F1.S2000	0.948395058	Gentisic acid	C00628	HMDB0000152	Benzene and substituted derivatives	neg	153.0184075	4.8	153	108	0.000565693	0.007648095	1.156297612	0.000153592	2.03757E-05	0.073965172	-3.757010073
341	F3_P253.2160_1_3_F4.S3572	0.93011748	Geranyl 2-ethylbutyrate		HMDB0038255	Fatty Acyls	pos	253.2161584	8	253.2	67.1	0.000165598	0.000844337	1.157133253	2.02063E-05	3.36569E-06	0.196128033	-2.35013234
342	F3_P245.1380_1_5_F4.S3503	0.91618577	Geranylbenzoquinone				pos	245.138471	8.25	245.1	79.1	2.52912E-05	0.000141038	1.119149846	0.008718798	0.000837172	0.179321566	-2.479379092
343	F4_P291.2530_1_2_F4.S3151	0.929439399	Geranylgeraniol				pos	291.2529907	7.6	291.3	81.1	0.000272714	0.001262724	1.156790836	4.43837E-05	6.84061E-06	0.215972561	-2.211080064
344	F3_P247.1690_1_4_F4.S4584	0.918857913	Geranylhydroquinone				pos	247.1693596	10.5	247.2	95	7.11772E-05	0.000221738	1.155464552	1.70565E-06	3.93616E-07	0.320996171	-1.639372008
345	F4_P311.1850_1_2_F5.S3288	0.920254236	Gestodene		HMDB0015668	Steroids and steroid derivatives	pos	311.1854858	8.18	311.2	293.2	0.000217565	0.000635826	1.152526897	2.54971E-09	1.719E-09	0.342177286	-1.547184098
352	F4_P295.1290_1_3_F4.S2380	0.982167226	Glu Phe			Mini Peptide	pos	295.1286812	5.33	295.1	120.1	0.005233723	0.001354399	1.140663924	5.02284E-10	5.16987E-10	3.864238974	1.950184317
353	F5_P382.1870_1_2_F5.S1808	0.920382451	Glu Pro His			Mini Peptide	pos	382.1871268	5.5	382.2	70.1	0.000195958	1.09138E-05	1.027648671	2.62175E-09	1.75128E-09	17.9550699	4.166319364
354	F5_P467.1890_1_1_F5.S0923	0.921699292	Glu Ser Thr Met			Mini Peptide	pos	467.1885762	3.76	467.2	449.2	0.000159844	6.78753E-07	1.155675696	5.3934E-05	8.1137E-06	235.4965393	7.879562049
355	F3_P334.1400_1_2_F5.S1843	0.914510476	Glu Trp			Mini Peptide	pos	334.1404855	5.54	334.1	188.1	0.001236941	0.000196986	1.150819812	2.75805E-12	1.04111E-11	6.279342252	2.650613448
357	F4_P318.1670_1_4_F5.S0989	0.970100297	Glu Val Ala			Mini Peptide	pos	318.1665039	4.34	318.2	72.1	0.000366159	6.31199E-05	1.079052138	1.66356E-07	5.23303E-08	5.801006271	2.536303179
358	F3_P394.1980_1_3_F5.S1912	0.930316422	Glu Val Phe			Mini Peptide	pos	394.1978455	5.66	394.2	72.1	5.6069E-05	9.9004E-06	1.119549166	2.2208E-08	9.37163E-09	5.663312506	2.501646141
359	F3_P289.0920_1_3_F4.S0540	0.913120808	Glucosylisomaltol		HMDB0038341	Organooxygen compounds	pos	289.09198	1.17	289.1	127	0.000457315	2.05691E-05	1.160990974	1.90948E-08	8.25119E-09	22.23307826	4.474635804
363	F3_P302.1970_1_1_F5.S2593	0.939809118	Gly Ile Leu			Mini Peptide	pos	302.1968689	7.27	302.2	86.1	6.56059E-05	0.00123854	1.155856851	0.000287124	3.60188E-05	0.052970375	-4.238670471
364	F3_P336.1810_1_4_F5.S2644	0.968657038	Gly Phe Ile			Mini Peptide	pos	336.1811278	7.37	336.2	120.1	8.51045E-05	0.000870819	1.150831638	0.00028644	3.59423E-05	0.097729269	-3.355065486
365	F4_P287.1390_1_2_F4.S2399	0.971978688	Gly Pro Asn			Mini Peptide	pos	287.1389835	5.35	287.1	148.1	0.000309442	0.000433851	1.026037791	0.000282704	3.55236E-05	0.713244987	-0.487530393
366	F4_P310.1290_1_1_F5.S1329	0.914338699	Gly Ser Phe			Mini Peptide	pos	310.1292472	4.46	310.1	120.1	0.020167271	0.000161349	1.162533749	2.57227E-08	1.05751E-08	124.9919216	6.965691044
367	F5_P288.1920_1_6_F4.S2464	0.964452579	Gly Val Ile			Mini Peptide	pos	288.1918244	5.48	288.2	72.1	0.000246712	8.0655E-05	1.068059332	1.0421E-05	1.92004E-06	3.058857604	1.612992948
368	F3_P322.1770_1_2_F5.S1881	0.96613364	Gly Val Phe			Mini Peptide	pos	322.1770809	5.61	322.2	72.1	0.000151376	5.62906E-05	1.022754816	0.000128981	1.75628E-05	2.689194002	1.427173837
371	F1_P150.0410_0_1_F1.S0591	0.946590138	Guanine	C00242	HMDB0000132	Imidazopyrimidines	neg	150.0411989	1.64	150	66	4.35604E-05	0.000151916	1.07917563	0.005543565	0.000550949	0.286739703	-1.802186417
373	F3_P323.2770_1_3_F5.S4035	0.905318045	Heneicosapentaenoic Acid-d6				pos	323.2771301	10.81	323.3	291.2	4.41426E-05	0.001796635	1.16218794	4.26488E-05	6.60261E-06	0.024569615	-5.346980927
374	F4_P303.1560_1_2_F5.S1675	0.92146221	Histidinyl-Phenylalanine		HMDB0028892	Carboxylic acids and derivatives	pos	303.1558533	5.18	303.2	173.1	3.54242E-05	5.91192E-05	1.030067092	0.000526649	6.22518E-05	0.599199568	-0.738891512
375	F3_P183.0650_1_3_F4.S2860	0.959779233	Homovanillic acid	C05582	HMDB0000118	Phenols	pos	183.0653171	6.33	183.1	95	0.00012252	0.000479884	1.103668857	0.000437383	5.2587E-05	0.255311869	-1.969667487
376	F2_P181.0500_0_6_F1.S1884	0.913413846	Hydroxyphenyllactic acid	C03672	HMDB0000755	Phenylpropanoic acids	neg	181.049975	4.95	181.1	163	1.79588E-05	3.25491E-05	1.029681892	0.000172461	2.26469E-05	0.551744621	-0.857927436
381	F4_P393.2140_1_2_F5.S2039	0.931865018	Ile Asn Phe			Mini Peptide	pos	393.2139833	5.97	393.2	86.1	3.44428E-05	0.000149048	1.018798892	0.028929028	0.002545518	0.231085568	-2.113500934
384	F3_P362.1820_1_5_F5.S1511	0.943634015	Ile Glu Thr			Mini Peptide	pos	362.1818542	5.18	362.2	86.1	9.03582E-05	1.57277E-05	1.138003301	0.000446239	5.35525E-05	5.745151548	2.522344949
385	F4_P326.1830_1_1_F5.S0807	0.953792276	Ile Gly His			Mini Peptide	pos	326.182889	2.81	326.2	110.1	3.06703E-05	9.02557E-07	1.12645298	1.10758E-10	1.56992E-10	33.98151841	5.086678413
388	F5_P359.2300_1_7_F5.S1536	0.963185944	Ile Leu Asn			Mini Peptide	pos	359.2298584	4.59	359.2	86.1	0.000203229	5.9878E-05	1.054916709	1.95013E-05	3.26418E-06	3.39405955	1.763011878
389	F3_P376.2100_1_2_F5.S2827	0.910065821	Ile Phe Pro			Mini Peptide	pos	376.2104337	7.78	376.2	86.1	4.53275E-05	1.47607E-05	1.157004029	1.38924E-10	1.86081E-10	3.070831395	1.618629303
395	F5_P295.1660_1_1_F5.S1597	0.972862487	Ile Tyr			Mini Peptide	pos	295.16613	4.17	295.2	86.1	0.001534399	3.50319E-05	1.161772219	2.36778E-09	1.63473E-09	43.80010644	5.452862471
398	F5_P302.2080_1_1_F5.S1529	0.964154052	Ile Val Ala			Mini Peptide	pos	302.2082981	4.84	302.2	86.1	0.000369909	0.000105288	1.041410049	5.60637E-05	8.38933E-06	3.513294568	1.812824543
399	F4_P346.1980_1_4_F5.S1643	0.932288678	Ile Val Asp			Mini Peptide	pos	346.1982422	5.87	346.2	86.1	0.000455505	7.41724E-05	1.136231037	9.1972E-11	1.35992E-10	6.141162586	2.618511799
400	F4_P378.2390_1_2_F5.S2113	0.932403247	Ile Val Phe			Mini Peptide	pos	378.2393978	6.13	378.2	86.1	0.000513686	0.00010797	1.091217236	1.37915E-08	6.44128E-09	4.757681731	2.250258765
401	F5_P330.2390_1_1_F5.S1857	0.906459063	Ile Val Val			Mini Peptide	pos	330.2394765	5.57	330.2	86.1	0.000481169	8.65737E-05	1.079322829	6.08417E-07	1.63149E-07	5.557916259	2.474544098
404	F2_P204.0660_0_3_F1.S2402	0.931057513	Indolelactic acid	C02043	HMDB0000671	Indoles and derivatives	neg	204.0661598	6.4	204.1	130.1	9.58673E-07	1.50494E-05	1.163093577	2.94678E-06	6.30324E-07	0.06370192	-3.972519329
405	F4_P269.0880_1_1_F4.S1806	0.983647818	Inosine	C00294	HMDB0000195	Purine nucleosides	pos	269.0880122	4.24	269.1	137.1	0.002291272	0.001162332	1.13770581	2.44563E-08	1.01487E-08	1.97127138	0.979126403
407	F2_P173.0200_0_1_F1.S0624	0.940576164	Isocitric acid	C00311	HMDB0000193	Carboxylic acids and derivatives	neg	173.0195923	1.06	173	111	4.92031E-05	3.43615E-05	1.04868972	2.64308E-05	4.27037E-06	1.431923233	0.51795415
408	F4_P318.1820_1_2_F5.S1997	0.943071546	Isoleucyl-Tryptophan		HMDB0028918	Carboxylic acids and derivatives	pos	318.1818703	5.88	318.2	86.1	0.000103662	0.000468634	1.114168667	0.003799031	0.000386093	0.221199985	-2.176576809
409	F3_P167.0700_1_3_F4.S3571	0.946054431	ISOPEONOL				pos	167.0704757	8.41	167.1	149.1	2.61297E-05	0.000162508	1.156789737	5.49812E-05	8.24959E-06	0.160789595	-2.636754047
412	F2_P285.0410_0_2_F1.S2863	0.955766104	Kaempferol	C05903	HMDB0005801	Flavonoids	neg	285.0405766	7.66	285	93	2.47142E-05	6.74685E-06	1.00049081	1.22449E-05	2.20276E-06	3.663065903	1.873051657
413	F1_P771.2030_0_3_F3.S1204	0.928933568	Kaempferol 3-sophoroside-7-glucoside				neg	771.2025209	4.98	771.2	609.1	0.00056788	0.000184079	1.127076298	6.48791E-08	2.3492E-08	3.084977674	1.625260049
415	F1_P188.0350_0_1_F1.S1911	0.992113724	Kynurenic acid	C01717	HMDB0000715	Quinolines and derivatives	neg	188.0346558	5.23	188	144.1	6.43945E-05	0.000641176	1.157074419	8.98212E-05	1.27673E-05	0.100431912	-3.315710339
418	F3_P133.0610_1_2_F4.S0372	0.930544156	L-Asparagine	C00152	HMDB0000168	Carboxylic acids and derivatives	pos	133.0608877	0.92	133.1	74	0.000688549	7.84141E-05	1.122646055	3.29538E-11	5.84848E-11	8.780934356	3.134374461
419	F4_P404.2080_1_4_F5.S3237	0.920859363	Latrunculin A				pos	404.2077045	8.8	404.2	105.1	6.73145E-05	0.000155168	1.110476427	1.19445E-06	2.87475E-07	0.433816372	-1.204843595
421	F3_P415.2920_1_1_F5.S2084	0.933205125	Leu Ala Val Leu			Mini Peptide	pos	415.2924501	5.63	415.3	86.1	0.000121877	3.5942E-05	1.046731284	0.006505384	0.000639725	3.390928752	1.761680472
423	F3_P373.2450_1_4_F5.S1937	0.982211654	Leu Gln Ile			Mini Peptide	pos	373.2454629	5.74	373.2	86.1	0.000340606	0.000184753	1.018441017	0.000428329	5.15961E-05	1.843573319	0.882504793
425	F5_P505.2520_1_3_F5.S1649	0.910741916	Leu Glu Phe Pro			Mini Peptide	pos	505.2519576	5.16	505.3	86.1	3.74398E-05	4.58715E-07	1.163840829	6.75902E-06	1.30895E-06	81.6188025	6.350829639
426	F5_P362.1930_1_1_F5.S1373	0.959848316	Leu Glu Thr			Mini Peptide	pos	362.1926185	4.49	362.2	86.1	0.000131655	3.00635E-05	1.142094184	7.98055E-09	4.30578E-09	4.379218605	2.130673469
427	F4_P489.2570_1_2_F5.S1775	0.912985618	Leu Glu Val Glu			Mini Peptide	pos	489.2569275	5.38	489.3	86.1	9.24467E-05	3.9556E-06	1.081842729	0.002145037	0.000228391	23.37106498	4.546651572
430	F5_P519.3190_1_3_F5.S2159	0.923785889	Leu Ile His His			Mini Peptide	pos	519.3192355	6.22	519.3	86.1	5.43895E-05	1.00187E-05	1.065719919	5.56726E-09	3.21068E-09	5.428814867	2.440637286
431	F5_P530.3310_1_1_F5.S1913	0.930956731	Leu Ile Trp Val			Mini Peptide	pos	530.3313788	5.68	530.3	86.1	4.831E-05	3.35954E-06	1.073772089	6.46697E-13	2.98364E-12	14.37994559	3.845986311
432	F3_P358.2710_1_4_F5.S2121	0.95240277	Leu Leu Leu			Mini Peptide	pos	358.2706141	6.21	358.3	86.1	0.000340689	7.73724E-05	1.062750388	2.88067E-07	8.54552E-08	4.403235178	2.138563901
433	F4_P346.2350_1_2_F5.S1637	0.917151908	Leu Leu Thr			Mini Peptide	pos	346.2346108	5.46	346.2	86.1	0.00017494	4.48627E-05	1.019303487	4.80305E-05	7.33404E-06	3.899446755	1.963269452
437	F5_P431.2510_1_2_F5.S1875	0.970514531	Leu Val Ala Glu			Mini Peptide	pos	431.2514343	5.98	431.3	86.1	0.000121487	2.4707E-05	1.117028451	1.0226E-09	9.13645E-10	4.917102608	2.297808461
438	F4_P360.2140_1_1_F5.S1428	0.947180902	Leu Val Glu			Mini Peptide	pos	360.213623	4.65	360.2	86.1	0.00027931	6.0057E-05	1.105613882	1.32839E-09	1.10588E-09	4.650759258	2.217466262
439	F4_P344.2440_1_2_F5.S2076	0.911015978	Leu Val Ile			Mini Peptide	pos	344.2438965	5.99	344.2	86.1	0.000935664	0.000278136	1.025321727	0.000210689	2.72151E-05	3.36405003	1.750199161
440	F4_P328.2240_1_3_F5.S1728	0.912081454	Leu Val Pro			Mini Peptide	pos	328.2237304	5.37	328.2	116.1	0.000471869	8.94948E-05	1.11410073	5.30324E-08	1.99212E-08	5.272591072	2.398512109
441	F4_P332.2190_1_3_F5.S1475	0.956827548	Leu Val Thr			Mini Peptide	pos	332.2187496	4.74	332.2	86.1	0.000400061	0.000148977	1.009988483	0.000254551	3.23299E-05	2.685380992	1.425126787
442	F5_P459.2830_1_4_F5.S1744	0.946028242	Leu Val Val Glu			Mini Peptide	pos	459.2825928	5.56	459.3	86.1	7.31275E-05	8.97859E-06	1.144305565	0.000135254	1.82938E-05	8.14465142	3.025852955
443	F4_P162.0760_1_2_F4.S0534	0.93221798	L-Glutamate methylester				pos	162.0762329	0.98	162.1	84	0.000569251	0.001282147	1.157410893	5.86785E-06	1.15067E-06	0.443982705	-1.171424617
447	F4_P281.2470_1_3_F4.S4610	0.909761898	Linoelaidic acid		HMDB0006270	Fatty Acyls	pos	281.2472739	10.62	281.2	69.1	0.000185164	0.001347542	1.153293406	0.000478097	5.69986E-05	0.137408592	-2.863455874
450	F5_P160.0430_1_9_F4.S2972	0.954701989	L-trans-alpha-Amino-2-carboxycyclopropaneacetic acid		HMDB0034442	Carboxylic acids and derivatives	pos	160.0428162	7.42	160	114	1.01601E-05	3.49901E-05	1.113574602	9.182E-05	1.30223E-05	0.29037197	-1.784025899
451	F4_P611.1640_1_1_F6.S1329	0.994901453	Luteolin-3',7-di-O-glucoside				pos	611.1636348	5.81	611.2	287.1	0.000375188	3.33067E-05	1.156465969	1.59817E-05	2.74218E-06	11.26463765	3.493729002
452	F4_P422.2510_1_4_F5.S0935	0.942073651	Lys Gln Phe			Mini Peptide	pos	422.2506465	4.13	422.3	84.1	9.33189E-05	1.98566E-06	1.100931474	1.22271E-06	2.93224E-07	46.99650079	5.554481437
453	F3_P416.2870_1_3_F5.S1056	0.966765888	Lys Ile Arg			Mini Peptide	pos	416.2873407	3.97	416.3	84.1	0.000239232	3.58489E-06	1.10010865	1.00844E-07	3.42088E-08	66.73326874	6.060334267
454	F3_P260.1970_1_1_F4.S1151	0.929590509	Lys Leu			Mini Peptide	pos	260.1968154	1.57	260.2	84.1	0.00021699	7.11943E-06	1.034817101	1.32473E-05	2.35251E-06	30.47853067	4.929721449
456	F3_P261.1230_1_1_F4.S2395	0.937215316	Maculosin				pos	261.1234131	5.3	261.1	70.1	3.15041E-05	0.000305653	1.13241642	0.003838236	0.000389748	0.103071413	-3.278283846
458	F4_P343.2850_1_3_F5.S2612	0.957474523	MEDICA 16				pos	343.2850342	6.66	343.3	69	1.38246E-05	4.58715E-07	1.15101046	0.001327736	0.000146237	30.13776794	4.913500667
459	F5_P527.1600_1_2_F5.S0455	0.945992446	Melezitose	C08243	HMDB0011730	Organooxygen compounds	pos	527.1597117	1.5	527.2	365.1	0.00752518	0.001111937	1.142605368	1.94075E-09	1.42256E-09	6.767629633	2.758650617
460	F1_P94.9800_0_1_F1.S0299	0.999804532	Mesylate		HMDB0240280	Organic acids and derivatives	neg	94.9796524	0.92	95	80	0.001006767	0.003601839	1.162618909	2.8838E-07	8.55378E-08	0.2795147	-1.839003939
461	F3_P311.2410_1_3_F5.S4337	0.933776925	METHOPRENE (S)				pos	311.2407652	11.94	311.2	95.1	0.000102677	0.000479409	1.037123846	0.003986015	0.000403469	0.214174692	-2.223140078
462	F5_P455.1890_1_1_F5.S0625	0.97674949	Methotrexate	C01937	HMDB0014703	Carboxylic acids and derivatives	pos	455.1894112	1.03	455.2	112	1.06112E-05	1.99546E-06	1.041701452	7.77467E-09	4.2179E-09	5.317681736	2.410797434
463	F5_P319.2640_1_4_F5.S4399	0.93657385	Methyl Arachidonate		HMDB0062594	Fatty Acyls	pos	319.2638189	11.99	319.3	93.1	4.98515E-05	0.001020366	1.163494797	3.86462E-06	7.89918E-07	0.048856535	-4.355304635
464	F4_P163.0750_1_2_F4.S2320	0.935557767	Methyl cinnamate		HMDB0033833	Cinnamic acids and derivatives	pos	163.0754726	5.23	163.1	103.1	0.001957893	0.001422426	1.138234499	2.19999E-08	9.29835E-09	1.376446394	0.460948425
465	F3_P185.1540_1_4_F4.S3476	0.938971602	Methyl citronellate		HMDB0037225	Prenol lipids	pos	185.1537933	7.76	185.2	69.1	5.8277E-05	0.000728171	1.160047026	2.88499E-05	4.63108E-06	0.080032043	-3.643278452
467	F3_P293.2470_1_4_F4.S5440	0.902309611	Methyl linolenate				pos	293.2474972	13.08	293.2	67.1	0.002754629	0.0044675	1.109900802	1.20885E-06	2.90409E-07	0.616592981	-0.697609628
468	F3_P351.2537_1_2_F5.S2883	0.947145335	Misoprostol		HMDB0015064	Fatty Acyls	pos	351.2533115	8.4	351.3	79.1	0.003146268	3.99869E-05	1.148602041	0.001585716	0.000172773	78.68237042	6.297968516
470	F5_P180.1020_1_2_F4.S2168	0.97374016	N-[2-(4-hydroxyphenyl)ethyl]acetamide				pos	180.102045	4.57	180.1	121.1	2.29815E-05	0.000135293	1.107782118	0.005571563	0.00055356	0.169864249	-2.557545849
472	F4_P312.1310_1_1_F5.S1409	0.989627412	N2,N2-Dimethylguanosine		HMDB0004824	Purine nucleosides	pos	312.1308473	4.59	312.1	180.1	0.00341632	0.005988183	1.058253623	0.003349742	0.000343763	0.570510178	-0.809675469
473	F5_P296.0670_1_1_F5.S0221	0.903493657	N4-Acetylsulfamethoxazole		HMDB0013854	Benzene and substituted derivatives	pos	296.0666809	0.86	296.1	134.1	0.002506088	0.000287573	1.162077925	1.29988E-08	6.18438E-09	8.714623978	3.123438416
474	F3_P282.1200_1_3_F4.S1858	0.942822195	N6-Methyladenosine		HMDB0004044	Purine nucleosides	pos	282.1196976	4.21	282.1	150.1	0.001871865	0.000338055	1.141405961	4.6639E-06	9.31224E-07	5.537155503	2.469145039
476	F1_P194.0450_0_4_F1.S2015	0.970321447	N-acetyl-5-aminosalicylic acid		HMDB0060602	Benzene and substituted derivatives	neg	194.0452728	5.51	194	108	8.01385E-06	0.000665216	1.027368612	0.008162597	0.000788375	0.012046987	-6.375183842
479	F2_P146.0450_0_1_F1.S0474	0.977094269	N-Acetyl-DL-serine				neg	146.0449471	1.38	146	74	1.0202E-05	4.44157E-05	1.093812743	0.003269185	0.000336086	0.229693135	-2.122220354
480	F5_P190.0710_1_2_F4.S1068	0.915360619	N-Acetylglutamic acid	C00624	HMDB0001138	Carboxylic acids and derivatives	pos	190.0712168	1.83	190.1	84	0.000353215	0.002114818	1.160176853	8.28477E-06	1.57099E-06	0.167018924	-2.58191652
481	F1_P174.0400_0_2_F1.S0528	0.99065462	N-Acetyl-L-aspartic acid	C01042	HMDB0000812	Carboxylic acids and derivatives	neg	174.0400713	1.47	174	88	8.09388E-06	7.24681E-05	1.137838666	0.000712288	8.20804E-05	0.11168894	-3.162441764
484	F1_P245.0930_0_4_F1.S2324	0.939505765	N-Acetyltryptophan				neg	245.0931106	6.39	245.1	74	2.55514E-05	9.3983E-05	1.146686095	0.000153156	2.03271E-05	0.271872771	-1.878996425
485	F2_P158.0810_0_2_F1.S1866	0.999527942	N-Acetylvaline		HMDB0011757	Carboxylic acids and derivatives	neg	158.0814073	5.19	158.1	116.1	1.32566E-05	4.00053E-05	1.146597014	8.61654E-05	1.22981E-05	0.331370962	-1.593480908
487	F2_P187.0970_0_3_F1.S1016	0.945811818	NALPHA-ACETYL-L-LYSINE				neg	187.0970306	2.35	187.1	125	1.36749E-05	4.58715E-07	1.159647599	0.000152598	2.02649E-05	29.81134353	4.897789491
488	F4_P189.1230_1_4_F4.S0712	0.985169597	N-Alpha-acetyllysine	C12989	HMDB0000446	Carboxylic acids and derivatives	pos	189.1232605	1.66	189.1	84.1	0.000259356	0.001421066	1.154111299	8.23703E-05	1.18068E-05	0.182508288	-2.453966118
489	F4_P331.1550_1_2_F5.S2423	0.979806019	Naphtho[2,3-b]furan-9(4H)-one, 4,8-bis(acetyloxy)-4a,5,6,7,8,8a-hexahydro-3,4a,5-trimethyl-, (4S,4aR,5S,8S,8aS)-				pos	331.1547303	6.86	331.2	151.1	0.000112882	0.00119493	1.146745167	0.001323214	0.000145778	0.094467181	-3.404042987
490	F4_P390.3010_1_3_F5.S3673	0.920966707	N-Arachidonoyl GABA		HMDB0062330	Carboxylic acids and derivatives	pos	390.3009054	10.1	390.3	86.1	0.000302082	0.002864543	1.14889162	0.000121878	1.67232E-05	0.105455671	-3.245291417
492	F2_P174.0760_0_1_F1.S0332	0.924458659	N-Carboxyethyl-g-aminobutyric acid		HMDB0002201	Carboxylic acids and derivatives	neg	174.0764842	0.95	174.1	102	0.000101997	8.44236E-07	1.148946215	1.21659E-06	2.91982E-07	120.8162084	6.916670205
494	F3_P189.1600_1_2_F4.S0364	0.917049135	NEPSILON,NEPSILON,NEPSILON-TRIMETHYLLYSINE				pos	189.1598358	0.96	189.2	84.1	0.000210103	0.006786251	1.109946926	0.007664124	0.000744224	0.030960142	-5.013444119
499	F4_P146.1180_1_1_F4.S1324	0.945059103	N-Methylleucine				pos	146.1177673	3.33	146.1	100.1	0.000209629	0.022358411	1.165271261	1.26308E-09	1.06705E-09	0.009375828	-6.736838104
501	F3_P89.0600_1_2_F4.S0095	0.926126854	N-Nitrosomethylethylamine (NMEA)				pos	89.06032562	0.66	89.1	72.1	0.00017047	0.000356683	1.035295622	0.002469567	0.000259515	0.47792971	-1.06512964
502	F3_P326.3060_1_3_F5.S4395	0.948899721	N-Oleoylethanolamine		HMDB0002088	Organonitrogen compounds	pos	326.3058472	11.75	326.3	69.1	4.89753E-05	8.07878E-05	1.144996712	1.16237E-08	5.71527E-09	0.606221204	-0.722083779
503	F5_P251.2010_1_1_F4.S4540	0.971247777	Norambreinolide		HMDB0035293	Naphthofurans	pos	251.2007096	9.46	251.2	67	7.89035E-05	0.000687237	1.164556987	3.40698E-07	9.91889E-08	0.114812619	-3.122646878
507	F1_P180.0660_0_2_F1.S2696	0.955334573	o-Tyrosine		HMDB0006050	Carboxylic acids and derivatives	neg	180.0659271	7.18	180.1	136.1	2.1101E-05	9.60653E-05	1.164205323	2.47956E-15	1.02959E-13	0.219652447	-2.186705525
508	F2_P218.1030_0_1_F1.S1656	0.957709879	Pantothenic acid	C00864	HMDB0000210	Alcohols and polyols	neg	218.1030559	4.63	218.1	88	0.000354205	0.000170849	1.078726583	4.63437E-05	7.10694E-06	2.073202577	1.051861092
509	F4_P666.4350_1_1_F6.S3123	0.991612087	PAz-PC				pos	666.4345033	11.21	666.4	184.1	0.002387207	2.98074E-05	1.061346351	2.16457E-06	4.84608E-07	80.08784016	6.323511308
510	F3_P200.0470_1_3_F4.S2280	0.910131125	p-CHLOROPHENYLALANINE				pos	200.0474548	5	200	154	0.010709142	0.029395641	1.157763344	9.45741E-06	1.76507E-06	0.364310553	-1.456759308
511	F3_P351.2537_1_5_F5.S3495	0.953279803	PGA1 methyl ester				pos	351.2538127	9.41	351.3	93.1	0.003555643	7.7669E-05	1.147415136	5.58628E-07	1.51997E-07	45.77943037	5.516627607
512	F4_P379.2850_1_2_F5.S3816	0.900845858	PGF2�� isopropyl ester				pos	379.2850099	10.65	379.3	347.3	0.000121953	0.000191542	1.089771021	0.001193976	0.000132539	0.636690437	-0.651336
513	F3_P353.2340_1_3_F5.S3316	0.956087392	PGK1				pos	353.2338257	9.34	353.2	261.2	0.007295904	0.000174106	1.16352085	1.627E-08	7.18701E-09	41.90506375	5.389052683
518	F4_P364.1990_1_2_F5.S1793	0.912043434	Phe Pro Thr			Mini Peptide	pos	364.198723	5.42	364.2	70.1	5.98669E-05	2.1055E-05	1.070297717	0.002706297	0.000281711	2.843351702	1.507592561
520	F3_P491.2520_1_2_F5.S1861	0.930997939	Phe Val Glu Pro			Mini Peptide	pos	491.2516174	5.57	491.3	120.1	0.000105404	4.75998E-06	1.075632881	5.46895E-07	1.49321E-07	22.14377677	4.468829399
521	F2_P192.0660_0_4_F1.S2207	1	Phenylacetylglycine	C05598	HMDB0000821	Carboxylic acids and derivatives	neg	192.0660551	5.88	192.1	74	1.12512E-06	1.40849E-05	1.090540415	8.39368E-07	2.12573E-07	0.079881464	-3.645995423
522	F5_P135.0810_1_3_F4.S4012	0.903482786	Phenylmethyl methyl ketone				pos	135.0806697	9.03	135.1	91.1	0.000519027	0.000997694	1.1476892	2.10877E-05	3.4912E-06	0.520226628	-0.94278785
524	F5_P318.3010_1_2_F5.S3281	0.922014965	Phytosphingosine	C12144	HMDB0004610	Organonitrogen compounds	pos	318.3005371	8.83	318.3	286.2	3.38462E-07	0.000143716	1.15374237	8.34553E-05	1.19477E-05	0.002355071	-8.730013813
528	F5_P87.1000_1_1_F4.S1368	0.996516372	Piperazine	C07973	HMDB0014730	Diazinanes	pos	87.10042572	2.43	87.1	70	2.20575E-06	6.91949E-05	1.05678523	0.000282854	3.55405E-05	0.031877367	-4.971323713
529	F5_P178.0860_1_2_F4.S1988	0.929728929	Plantagonine		HMDB0033482	Pyridines and derivatives	pos	178.086319	4.49	178.1	132.1	0.000632209	0.000288486	1.051330416	9.72162E-06	1.80796E-06	2.191473014	1.131900913
530	F5_P135.1170_1_4_F4.S3787	0.937297027	p-Mentha-1,3,8-triene		HMDB0037013	Prenol lipids	pos	135.1170381	8.47	135.1	91.1	0.001255673	0.003690803	1.161146313	3.87275E-12	1.34007E-11	0.340216888	-1.55547334
533	F3_P387.1810_1_2_F5.S3236	0.986532775	Pro Arg Asp			Mini Peptide	pos	387.1809835	8.8	387.2	105.1	0.007201955	0.017380793	1.095353363	0.001155289	0.000128536	0.414362851	-1.271033427
534	F5_P173.0920_1_1_F4.S0460	0.955754818	Pro Gly			Mini Peptide	pos	173.0922866	1.03	173.1	70.1	6.95746E-05	0.000776624	1.124581025	0.007359331	0.000716991	0.089585972	-3.480583342
535	F4_P320.1610_1_1_F5.S1823	0.931269651	Pro Gly Phe			Mini Peptide	pos	320.1613559	5.5	320.2	70.1	6.64181E-05	0.000165609	1.115709135	0.000378721	4.60999E-05	0.401055109	-1.318127605
536	F4_P343.1980_1_2_F5.S1712	0.949535826	Pro Leu Asn			Mini Peptide	pos	343.1984863	5.24	343.2	70.1	2.99025E-05	0.000288582	1.149172059	0.000221249	2.84624E-05	0.103618832	-3.270641867
537	F3_P357.2500_1_1_F5.S0377	0.949189599	Pro Lys Ile			Mini Peptide	pos	357.2502818	0.9	357.2	70.1	8.78102E-05	0.000213865	1.068536882	0.005189816	0.00051782	0.410586325	-1.284242518
540	F3_P399.2030_1_2_F5.S1977	0.936038698	Pro Pro Trp			Mini Peptide	pos	399.2034586	5.87	399.2	70.1	4.94335E-05	0.000171042	1.023437313	6.12521E-05	9.05691E-06	0.289013708	-1.790790171
541	F3_P300.1560_1_1_F5.S1792	0.903202796	Pro Ser Pro			Mini Peptide	pos	300.1560974	4.77	300.2	70.1	8.30814E-05	3.19499E-05	1.126757569	1.09629E-07	3.66651E-08	2.600363524	1.378713322
542	F5_P217.1440_1_1_F4.S3404	0.938402198	Procurcumenol		HMDB0036427	Prenol lipids	pos	217.1437404	7.58	217.1	91	0.000175939	0.000806128	1.158126061	1.39788E-05	2.4594E-06	0.218252557	-2.195929536
543	F4_P231.0980_1_4_F4.S0876	0.934377974	Prolyl-Aspartate		HMDB0029013	Carboxylic acids and derivatives	pos	231.0977087	2.05	231.1	70.1	6.41435E-05	0.001205293	1.154048108	0.000581948	6.81547E-05	0.053218185	-4.23193687
544	F1_P363.2550_0_4_F2.S3484	0.990735746	Prostaglandin A1 ethyl ester				neg	363.2548523	10.39	363.3	345.2	2.07017E-07	2.10899E-05	1.158980485	0.000857683	9.72277E-05	0.009815931	-6.670659245
545	F2_P337.2390_0_2_F2.S3373	0.981824219	Prostaglandin A2-d4				neg	337.2391534	9.02	337.2	319.2	4.19699E-06	0.000125511	1.161793589	1.32325E-05	2.35034E-06	0.033439247	-4.902313809
546	F3_P377.2690_1_1_F5.S4063	0.919052048	Prostaglandin E2 isopropyl ester				pos	377.269165	10.89	377.3	345.2	5.39924E-06	0.00036054	1.160389082	6.75283E-05	9.84979E-06	0.014975431	-6.061258655
549	F3_P168.0660_1_6_F4.S2776	0.930068904	Pyridoxal	C00250	HMDB0001545	Pyridines and derivatives	pos	168.0656803	6.76	168.1	94.1	6.41855E-05	0.00015759	1.141533114	1.89002E-05	3.17685E-06	0.407293134	-1.295860602
550	F3_P130.0500_1_2_F4.S1162	0.967598018	Pyroglutamic acid	C01879	HMDB0000267	Carboxylic acids and derivatives	pos	130.0501404	1.6	130.1	84.1	0.137300465	0.063623946	1.031117136	0.000424165	5.11392E-05	2.15799982	1.109694745
553	F5_P245.1280_1_3_F4.S2868	0.944022543	Pyrrolo[1,2-a]pyrazine-1,4-dione, hexahydro-3-(phenylmethyl)-				pos	245.128482	6.34	245.1	70.1	0.000155191	0.000684928	1.103482698	0.004998917	0.000499834	0.226579413	-2.141911313
554	F5_P203.0760_1_4_F4.S0320	0.905682464	Pyrrolo[2,1-b]quinazolin-9(1H)-one, 2,3-dihydro-3-hydroxy-				pos	203.076416	1.02	203.1	185.1	7.3356E-06	2.58249E-05	1.038657387	0.008853731	0.000848939	0.284051464	-1.815775757
555	F5_P249.1490_1_2_F4.S3508	0.933377275	Quadrone				pos	249.148717	7.83	249.1	79	0.000143954	0.001263015	1.164162776	3.89573E-07	1.1156E-07	0.113976693	-3.133189251
556	F2_P301.0360_0_3_F2.S2532	0.903272481	Quercetin	C00389	HMDB0005794	Flavonoids	neg	301.0361059	7.13	301	151	0.00011619	8.21592E-06	1.029267664	8.37902E-11	1.26268E-10	14.14206923	3.821921321
557	F2_P505.1000_0_1_F2.S2089	0.950422661	Quercetin 3-(6''-acetylglucoside)		HMDB0037366	Flavonoids	neg	505.0999398	6.14	505.1	300	0.024398684	0.000509108	1.161333888	1.92625E-06	4.37878E-07	47.92439931	5.582688444
560	F5_P507.1150_1_3_F5.S2197	0.997577594	Quercetin 3-O-(6''-acetyl-glucoside)		HMDB0029271	Flavonoids	pos	507.1148733	6.34	507.1	303.1	0.006458205	0.000106274	1.163050462	1.84637E-06	4.22004E-07	60.76940068	5.925273159
561	F1_P463.0900_0_3_F2.S1925	0.915110366	Quercetin 4'-glucoside		HMDB0037932	Flavonoids	neg	463.0895182	6.04	463.1	301	0.007355375	0.001961252	1.041252179	1.17397E-07	3.87801E-08	3.750346379	1.907023848
562	F4_P551.1050_1_3_F5.S2105	0.978047967	Quercetin-3-(6''-malonyl)-Glucoside				pos	551.105086	6.16	551.1	303.1	0.04053582	0.001109086	1.157384298	1.54508E-06	3.60544E-07	36.5488412	5.191753761
564	F1_P191.0550_0_2_F1.S1948	0.96763853	Quinic acid	C06746	HMDB0003072	Organooxygen compounds	neg	191.0554608	5.31	191.1	85	0.001446829	6.76274E-05	1.162646979	8.88181E-06	1.67057E-06	21.39411697	4.419142229
565	F3_P339.1810_1_3_F5.S2923	0.915925181	Resmethrin				pos	339.1807861	8.88	339.2	67.1	2.54773E-05	6.7399E-05	1.061461523	0.00351571	0.000359496	0.378006313	-1.403517765
567	F1_P375.1320_0_1_F2.S1823	0.942254878	RIBOFLAVIN				neg	375.1317471	5.55	375.1	255.1	0.000420295	0.00021018	1.13838482	1.36829E-08	6.40663E-09	1.999695069	0.999780022
568	F2_P257.0780_0_1_F1.S1504	0.956197052	Ribothymidine		HMDB0000884	Pyrimidine nucleosides	neg	257.07792	4.07	257.1	167	1.15035E-05	2.05341E-05	1.076450186	0.000487983	5.80588E-05	0.560215173	-0.835947036
570	F1_P427.1620_0_4_F2.S2081	0.904852597	ROSAVIN				neg	427.1617827	6.68	427.2	203.1	7.50638E-05	0.000182305	1.1503832	1.56658E-05	2.69852E-06	0.411749589	-1.280160885
572	F4_P203.1280_1_2_F4.S3482	0.929642261	Sebacic acid	C08277	HMDB0000792	Fatty Acyls	pos	203.1279297	8.61	203.1	125.1	4.4782E-06	1.48665E-05	1.06480191	4.70192E-05	7.19812E-06	0.301227851	-1.731072929
577	F2_P295.1550_0_1_F1.S2764	0.916235566	S-Farnesyl Thioacetic Acid				neg	295.155065	6.64	295.2	251.2	1.14527E-05	4.48119E-05	1.141023243	0.000468155	5.5928E-05	0.255573058	-1.968192335
578	F2_P173.0560_0_2_F1.S0468	0.980707522	Shikimic acid	C00493	HMDB0003070	Organooxygen compounds	neg	173.0557556	1.39	173.1	93	0.000421838	0.000201758	1.07569515	3.51731E-05	5.55227E-06	2.090805303	1.064058724
579	F3_P258.1100_1_1_F4.S0387	0.989989868	sn-Glycero-3-phosphocholine				pos	258.1101019	0.87	258.1	104.1	0.018287851	0.001754774	1.163103126	9.36312E-10	8.54198E-10	10.42177168	3.381528648
580	F5_P639.4340_1_1_F6.S3387	0.94118703	Sporidesmolide I				pos	639.4340194	12.17	639.4	100.1	2.12159E-06	1.25349E-05	1.067835566	0.01132308	0.001061986	0.169254118	-2.562737162
582	F5_P334.2380_1_3_F5.S3367	0.919115794	Stearidonoyl glycine				pos	334.2380981	9	334.2	204.1	4.90578E-05	0.000263924	1.139317677	0.000349651	4.29041E-05	0.185878405	-2.427568924
583	F3_P331.1880_1_1_F5.S4193	0.94428856	Tetranor-PGFM				pos	331.1882935	10.74	331.2	95.1	2.27628E-05	8.57351E-05	1.160113676	2.03435E-06	4.59087E-07	0.26550136	-1.913208842
584	F4_P403.3580_1_1_F5.S3900	0.960248421	Thiocholesterol				pos	403.3579305	10.42	403.4	93.1	9.90371E-06	2.59692E-05	1.094422993	0.001770713	0.000191454	0.381363554	-1.39076112
585	F4_P171.1020_1_2_F4.S2924	0.910824616	Thiogeraniol		HMDB0036106	Prenol lipids	pos	171.1017032	6.63	171.1	83.1	7.80483E-05	0.000583303	1.163456759	2.70589E-09	1.78823E-09	0.133804134	-2.901805403
587	F3_P310.1140_1_1_F5.S0257	0.907388015	Thr Cys Ser			Mini Peptide	pos	310.1137695	0.89	310.1	292.1	0.000321267	8.5449E-05	1.148111641	1.9647E-10	2.47213E-10	3.759745188	1.910634888
589	F5_P389.2670_1_1_F5.S3757	0.906202717	Thr Ile Arg			Mini Peptide	pos	389.2667909	9.33	389.3	86.1	0.000127189	3.70458E-05	1.064534423	2.32518E-07	7.04733E-08	3.433294563	1.77959364
590	F3_P334.1980_1_3_F5.S1628	0.92849852	Thr Ile Thr			Mini Peptide	pos	334.1978825	4.35	334.2	86.1	0.000128224	3.35438E-05	1.065623042	7.31673E-06	1.40602E-06	3.822580921	1.934547043
591	F4_P310.0980_1_1_F5.S0279	0.951249251	Thr Ser Cys			Mini Peptide	pos	310.0977783	0.96	310.1	292.1	0.000278279	7.54997E-05	1.149076562	1.5822E-11	3.32985E-11	3.685829969	1.88198952
592	F5_P292.1390_1_1_F4.S1903	0.926222779	Thr Thr Ala			Mini Peptide	pos	292.1387939	4.28	292.1	130.1	0.001339142	0.000653691	1.096361775	5.39139E-07	1.47542E-07	2.048585472	1.034628087
596	F4_P229.1440_1_1_F4.S4004	0.900582389	Traumatic acid	C16308	HMDB0000933	Fatty Acyls	pos	229.1436023	8.32	229.1	81.1	0.000106984	0.000233453	1.146152938	1.67277E-05	2.855E-06	0.458267357	-1.12573857
598	F4_P189.0910_1_3_F4.S3903	0.904979519	Trigoforin		HMDB0029495	Coumarins and derivatives	pos	189.0912323	8.96	189.1	91.1	0.000323058	0.000536568	1.125604703	4.45148E-07	1.25314E-07	0.602082759	-0.731966289
599	F3_P138.0550_1_1_F4.S0427	0.907059386	Trigonelline	C01004	HMDB0000875		pos	138.0551119	0.91	138.1	94.1	0.030773795	0.07921571	1.134220912	0.000283608	3.5625E-05	0.388480955	-1.364084221
600	F1_P382.2610_0_2_F2.S2756	0.935060891	Tumonoic Acid F				neg	382.2608061	7.65	382.3	278.2	3.26452E-06	2.57719E-05	1.155575567	1.08449E-05	1.98696E-06	0.126669691	-2.980856727
601	F4_P425.1790_1_3_F5.S0981	0.931761003	Tyr Asn Glu			Mini Peptide	pos	425.1786194	3.98	425.2	136.1	6.04017E-05	4.58715E-07	1.164543117	2.36075E-06	5.22303E-07	131.6757534	7.040845904
602	F4_P444.1740_1_3_F5.S1249	0.912471629	Tyr Asp Phe			Mini Peptide	pos	444.1736735	4.21	444.2	136.1	0.00040655	4.25298E-05	1.143853925	2.72174E-10	3.22899E-10	9.559162306	3.256884197
603	F4_P311.1250_1_2_F5.S0988	0.932594872	Tyr Glu			Mini Peptide	pos	311.1245422	4.04	311.1	136.1	0.000129865	4.11639E-05	1.083060301	2.72458E-06	5.89908E-07	3.154813948	1.657554926
605	F5_P319.1910_1_2_F5.S2939	0.923794821	Ubiquinone-2	C00399	HMDB0006709	Prenol lipids	pos	319.1908264	8.05	319.2	109.1	6.12276E-05	0.000128476	1.146367359	3.88122E-06	7.92675E-07	0.47657	-1.069239958
606	F2_P161.0240_0_1_F1.S2368	0.917682601	Umbelliferone	C09315	HMDB0029865	Coumarins and derivatives	neg	161.0236969	6.37	161	133	3.90305E-05	0.000141828	1.151325933	3.76576E-05	5.90589E-06	0.275195994	-1.861468627
608	F5_P189.1240_1_10_F4.S0874	0.970878345	Val Ala			Mini Peptide	pos	189.1235727	0.91	189.1	72.1	1.90618E-05	4.2405E-05	1.146065648	5.39646E-08	2.02119E-08	0.449518013	-1.153549167
610	F3_P403.2200_1_2_F5.S1440	0.95414902	Val Arg Glu			Mini Peptide	pos	403.219696	5.08	403.2	72.1	6.22259E-05	2.00979E-05	1.109543579	0.001060541	0.000118657	3.096137653	1.630469615
613	F3_P329.1820_1_1_F5.S1288	0.908858364	Val Asn Pro			Mini Peptide	pos	329.1824463	4.19	329.2	72.1	5.06912E-05	1.62984E-05	1.030438243	5.68058E-05	8.48469E-06	3.11019332	1.637004257
616	F3_P333.1770_1_3_F5.S1195	0.938406039	Val Gln Ser			Mini Peptide	pos	333.1773366	4.62	333.2	72.1	2.12455E-05	8.35437E-06	1.021683697	0.013342716	0.001235876	2.543039644	1.346553953
617	F5_P247.1290_1_4_F4.S0998	0.904689375	Val Glu			Mini Peptide	pos	247.1289215	2.2	247.1	72.1	0.000928417	0.000357229	1.02356726	0.000176585	2.31371E-05	2.598939352	1.377922968
618	F3_P318.1670_1_3_F5.S1420	0.912093106	Val Glu Ala			Mini Peptide	pos	318.1665344	4.41	318.2	72.1	0.000412232	5.72261E-05	1.085934935	0.000132802	1.80092E-05	7.203573897	2.848712846
620	F3_P344.2550_1_3_F5.S2012	0.941312042	Val Ile Ile			Mini Peptide	pos	344.2550354	5.94	344.3	86.1	0.00075982	0.000263571	1.084807882	8.67878E-07	2.18405E-07	2.882794205	1.52746785
622	F4_P288.1810_1_2_F4.S3115	0.9287658	Val Leu Gly			Mini Peptide	pos	288.1805258	6.89	288.2	72.1	3.10931E-05	0.000340024	1.154952713	0.000146021	1.9526E-05	0.091443768	-3.450971341
623	F4_P361.2230_1_2_F5.S4120	0.947285308	Val Lys Asp			Mini Peptide	pos	361.2225478	11.01	361.2	129	1.06425E-05	2.43673E-05	1.11624025	0.000308279	3.83825E-05	0.436752608	-1.195111778
627	F3_P375.2250_1_1_F5.S1473	0.941982505	Val Thr Arg			Mini Peptide	pos	375.2246704	4.61	375.2	72.1	3.71285E-05	4.94572E-06	1.117444799	2.61323E-09	1.74749E-09	7.50720419	2.908275724
630	F3_P281.1500_1_2_F4.S2044	0.957546438	Val Tyr			Mini Peptide	pos	281.1495718	4.52	281.1	72.1	7.86729E-05	0.000317878	1.041923758	0.018671154	0.001686161	0.247493845	-2.01453545
631	F5_P288.1920_1_4_F4.S1967	0.972193815	Val Val Ala			Mini Peptide	pos	288.1916199	4.35	288.2	72.1	0.000161671	4.42588E-05	1.117909528	4.7161E-08	1.80506E-08	3.652857773	1.869025582
632	F3_P346.1980_1_4_F5.S1283	0.945181175	Val Val Glu			Mini Peptide	pos	346.1980202	4.58	346.2	72.1	0.000110128	3.47487E-05	1.100081012	6.53601E-08	2.36316E-08	3.169267388	1.664149383
633	F4_P364.2240_1_3_F5.S2013	0.928830974	Val Val Phe			Mini Peptide	pos	364.2237117	5.92	364.2	72.1	0.000191589	5.58254E-05	1.082359288	3.88356E-07	1.11257E-07	3.431927725	1.779019171
634	F5_P314.2080_1_3_F5.S1580	0.916732852	Val Val Pro			Mini Peptide	pos	314.2080994	4.96	314.2	72.1	0.0001085	2.21208E-05	1.072026285	2.88067E-08	1.1718E-08	4.904908531	2.294226233
639	F4_P279.1590_1_2_F4.S3314	0.913760444	��-CEHC				pos	279.1590713	7.37	279.2	165.1	0.000103501	0.000184619	1.136383431	3.07262E-07	9.04854E-08	0.560619176	-0.834907001
640	F4_P322.2750_1_5_F5.S4017	0.941372561	��-Linolenoyl Ethanolamide				pos	322.2745056	10.78	322.3	67.1	0.00017885	0.000866939	1.164689182	1.47495E-08	6.73944E-09	0.206300886	-2.277178078
